# Supplementary material for: Kidney epithelial cells are active mechano-biological fluid pumps
Source: Nat Commun. 2022 Apr 28;13:2317. doi: 10.1038/s41467-022-29988-w (PMC9050750; doi:10.1038/s41467-022-29988-w)
Supplement: Supplementary file 10 — Source Data [file 41467_2022_29988_MOESM10_ESM.xlsx]

## Sheet: Figure 1
Figure 1 g-j
Pump Performance Curve data for MDCK-II cells
dp= DeltaP or pressure gradient
J = Fluid flux
Each pair of dp and J columns with a number indicate independent experiments with independent devices across at least 3 biological repeats
MDCK-II CT (control)																	MDCK OSMO (apical 20% hypo osmo)
dp1	J1	dp2	J2	dp3	J3	dp4	J4	dp5	J5	dp6	J6	dp7	J7	dp8	J8		dp1	J1	dp2	J2	dp3	J3	dp4	J4	dp5	J5	dp6	J6	dp7	J7
0	8.57405	0	11.0978	9.8	9.45602	0	8.10835	-19.6	10.5075	0	12.3026	-9.8	5.83597	-19.6	10.1349		-29.4	11.5327	-29.4	12.573	0	10.3337	0	12.3402	-29.4	10.4792	0	8.10611	0	16.8616
29.4	6.45849	29.4	8.83842	39.2	7.86936	29.4	6.69758	9.8	8.01663	39.2	9.8089	19.6	5.01052	19.6	8.20686		9.8	9.09213	9.8	10.4028	49	8.80154	49	8.53399	9.8	8.39593	49	6.94692	58.8	12.4411
49	4.8865	68.6	6.94717	68.6	6.53995	49	5.53198	39.2	6.09595	78.4	7.8248	39.2	4.29887	49	6.66137		49	7.18165	49	8.59986	78.4	7.26942	68.6	5.9382	39.2	6.76125	58.8	5.96022	107.8	9.20992
68.6	3.71847	88.2	5.36569	88.2	5.42611	68.6	4.56894	58.8	4.615	98	6.24617	49	3.68533	68.6	5.4226		68.6	5.68617	78.4	7.10192	107.8	5.73729	88.2	4.16804	58.8	5.47883	78.4	5.12036	127.4	6.84822
78.4	2.85068	107.8	4.04485	107.8	4.49291	88.2	3.77327	78.4	3.47317	117.6	4.99016	58.8	3.15638	88.2	4.42975		88.2	4.51558	98	5.85743	117.6	2.67304	98	2.96103	78.4	4.47302	98	4.40551	147	5.12212
88.2	2.20602	117.6	2.94323	127.4	3.71107	98	3.11587	88.2	2.59288	137.2	3.99083	68.6	2.70036	107.8	3.63404		98	3.59932	117.6	4.82352	127.4	-3.45547	107.8	2.13814	98	3.68441	117.6	3.79707	166.6	3.86066
98	1.37159	127.4	2.02601	137.2	3.05607	107.8	2.57272	98	1.39123	156.8	3.19573	78.4	2.30722	117.6	2.48547		107.8	2.88219	137.2	3.96457			117.6	1.57725	107.8	3.06636	127.4	3.27922	176.4	2.93887
107.8	0.658612	137.2	-0.673631	147	2.50734	117.6	2.12396	107.8	-0.299658	166.6	2.56313	88.2	1.9683	127.4	2.07613		117.6	2.32093	156.8	3.25099			127.4	0.934777	117.6	2.58225	137.2	2.8385	186.2	2.26538
127.4	0.578828			156.8	2.04768	127.4	1.75319			176.4	1.65938	98	1.67612	137.2	1.74825		127.4	1.8817	166.6	2.65818			137.2	0.637207	127.4	1.90696	147	2.46342	196	1.77342
137.2	0.364101			166.6	1.66263	137.2	1.19375			186.2	1.08731	107.8	1.20709	147	1.48567		137.2	1.538	176.4	2.16573			147	0.395864	137.2	1.49492	156.8	2.14423	205.8	1.41416
				176.4	0.654373	147	0.551168			196	0.72522	117.6	0.858546	156.8	1.27545		147	1.2691	186.2	1.1346					147	1.35437	166.6	1.87262	215.6	1.15191
				186.2	-0.121638	156.8	0.168813			205.8	0.25928	127.4	0.158079	166.6	0.864985		156.8	0.765605	196	0.543797					156.8	1.24525	176.4	1.44489	225.4	0.591994
														176.4	0.655624		166.6	0.41104	205.8	-0.0680946					166.6	1.1608	186.2	1.27762	235.2	0.469147
														186.2	0.479097		176.4	0.322389							176.4	1.04593	196	0.911424
																									186.2	0.979625	205.8	0.686391
																									196	0.919193	215.6	0.46425

## Sheet: Figure 2
Fig. 2d
Dome Diameter (um)
84.9028	82.5166	71.9298	83.1799	50.997	47.0925	40.8462	64.6916	42.8158	38.8792	70.3609	32.1096	40.8811	37.443	58.0441	42.4082	33.543	34.1181	51.6719	55.8291	79.8891	45.4141	40.5972	57.5486	40.2356
Fig. 2e
Dome pressure (Pa)
53.7643	67.2736	167.713	69.092	88.4874	78.6401	64.8799	31.3328	184.191	63.3845	115.312	139.273	26.7654	124.627	111.593	92.7538	49.1265	80.5196	90.2963	192.35	394.308	71.0111	215.258	116.081	199.388

## Sheet: Figure 3
Figure 2d
No DP = No pressure gradient applied or Control. DP = pressure gradient on the order of 200 Pa applied. DP removed = pressure gradient removed
		Cells
		1	2	3	4	5	6	7	8	9	10	11	12	13	14	15	16	17	18	19	20	21	22	23	24	25
	Time frames
No DP	1	7.74774	3.87299	5.63215	3.0841	4.1709	4.9174	2.58586	2.77639	2.62962	2.83127	3.54844	3.67408	2.06751	3.87979	3.29834	3.29834	4.74002	4.33968	2.98903	2.48098	3.03507	1.58278	2.56171	3.03489	2.0714
	2	7.15956	4.24384	4.86992	3.11043	3.99058	4.70075	2.59929	2.99517	2.59728	2.42163	3.89763	3.30122	2.31936	3.98009	3.13186	3.13186	4.81772	4.54974	2.97958	1.91148	3.03527	1.76244	2.34634	3.29331	2.37754
	3	7.07196	4.31224	4.4707	3.12086	4.5468	3.91477	2.92172	2.84779	2.84208	2.13541	3.8816	3.50682	2.0331	4.37059	3.03914	3.03914	4.50262	4.49974	2.52478	2.34371	2.76064	1.73732	2.44718	2.823	2.07322
	4	7.29693	3.40576	4.05085	3.54205	4.10155	4.61815	2.64681	2.71913	2.50352	2.53001	2.75004	3.31091	2.05646	4.31367	3.17521	3.17521	3.99028	4.26733	2.7683	1.90456	2.65692	1.91517	2.29609	2.92713	1.83906
	5	7.26927	4.0406	4.65485	3.21872	4.28477	4.61731	3.05687	2.74398	2.99683	2.32125	3.17769	3.49815	2.2161	4.231	3.07365	3.07365	3.4725	4.23995	2.50428	1.79625	2.67085	1.50641	2.31292	2.79081	2.06009
	6	7.30827	4.15484	4.01801	3.15278	3.10404	5.07339	2.99671	2.48645	2.74668	2.74339	2.88703	3.7017	2.10303	3.2136	2.85135	2.85135	3.31236	4.86164	2.49736	2.03878	2.63482	2.05747	2.50993	2.54331	2.1127
	7	7.56379	4.24476	3.97414	3.25766	3.97357	5.17878	2.794	2.29571	2.98993	2.7044	2.98811	2.96451	1.96662	3.94427	3.58924	3.58924	3.25252	4.47349	2.10696	1.91467	2.84955	1.67297	2.40653	3.04203	1.70766
	8	7.59672	4.15685	4.46386	3.9628	3.73363	5.0333	2.83463	2.87231	3.10825	2.58327	4.21254	3.59404	2.07947	4.06425	3.76882	3.76882	3.36296	3.58445	1.74916	2.08542	2.54624	1.51211	2.06485	2.87151	1.80546
	9	7.85565	4.3743	4.5271	4.06277	3.68825	4.67421	2.93873	2.38493	3.00701	2.94251	3.04684	3.04853	1.82402	3.6615	4.0349	4.0349	3.40859	3.40615	2.02337	1.60713	2.51345	1.33796	2.42439	2.61718	1.65419
	10	7.52662	4.27437	4.04639	4.19026	3.66075	5.10451	2.75131	2.43996	3.19019	2.71362	2.76638	3.28538	2.03639	3.68689	4.13023	4.13023	3.35948	3.04855	1.87767	1.88052	2.72616	1.34827	1.86713	2.82279	1.96356
	11	7.23505	4.30883	4.03789	3.69439	3.34006	4.94459	3.17162	2.95275	2.62417	2.77395	2.45456	3.46048	1.87429	3.70033	3.78921	3.78921	3.06694	3.81004	2.08981	2.0839	2.83224	2.15803	2.29662	2.70726	2.1378
	12	8.02917	4.94187	4.50808	3.65364	2.99101	5.06685	2.96751	2.8565	3.09192	2.52415	2.41698	3.39211	1.95518	2.99593	3.84485	3.84485	3.19074	3.08524	2.37232	2.36684	2.75943	1.74168	1.82318	2.35694	2.21037
	13	7.58782	4.67935	4.83489	4.10403	3.40689	4.48895	2.64459	2.80725	2.5391	3.0594	2.70165	3.72261	2.12137	3.13837	3.73985	3.73985	2.97088	3.04709	2.69421	2.12262	3.05356	1.9546	1.75126	2.82634	2.06269
	14	7.86119	4.90775	4.4896	4.11907	3.36591	5.20011	3.03115	2.60306	3.22243	3.20459	2.95436	3.77681	2.62295	3.12217	3.96316	3.96316	3.14704	4.13743	2.84904	2.09064	2.37183	2.18376	1.79696	2.57097	1.89694
	15	8.59974	4.47941	5.28958	4.44116	3.20737	5.12649	2.91221	3.23878	2.80014	2.78765	2.97894	3.66352	2.79636	3.00652	4.30071	4.30071	3.3812	2.97425	2.75259	2.09088	2.61743	2.37089	2.35767	2.757	2.00158
	16	7.42963	4.66603	4.61076	4.16933	3.71754	4.81571	3.44229	2.83315	2.95575	2.91453	3.16945	3.55332	2.24375	3.55941	3.82383	3.82383	2.69946	2.82257	2.73088	1.92735	2.76828	2.45899	2.34304	2.94245	1.98879
	17	7.36204	4.61913	4.81641	4.01567	3.18364	4.81295	3.17736	2.89334	3.31324	3.14915	3.83883	4.29371	2.74313	2.94446	3.62685	3.62685	2.59246	3.20322	2.72402	2.33255	2.68043	2.71075	2.0319	2.64591	2.37565
	18	7.73492	4.6837	4.48274	4.35231	3.52213	5.54521	2.81927	2.78892	3.47406	3.16787	4.58248	3.86161	2.53947	3.51935	4.10402	4.10402	2.72028	3.05496	2.65048	2.44121	2.54337	2.51388	1.65096	2.66442	2.28753
	19	7.09246	4.98708	5.43924	4.68767	3.60701	5.51515	2.87434	3.27493	3.24938	3.63244	4.06574	4.01969	2.3573	2.91896	4.25707	4.25707	2.76282	3.7014	2.08716	2.08993	2.85558	2.34871	1.891	2.45371	2.08158
	20	7.41958	4.73294	5.05297	4.64594	4.35878	4.65802	2.91785	2.99182	3.46811	3.19827	3.98149	3.94775	2.81434	3.92093	4.37505	4.37505	3.12543	3.83788	2.65058	2.27466	2.56748	2.4442	2.02017	2.40273	2.03277
	21	7.14471	5.19293	4.60714	3.78538	3.43429	5.41947	2.56038	2.69959	3.90736	3.84183	3.86848	3.58641	2.95025	3.25682	3.86953	3.86953	3.18429	3.43307	2.62403	2.29191	2.46236	2.81119	1.73464	2.08944	2.34851
	22	7.62963	5.17716	5.67147	4.51588	3.2777	5.3745	2.87117	2.9962	3.31393	3.0814	4.20458	3.72131	2.91596	3.09815	4.25967	4.25967	3.20724	3.30155	2.35431	2.57058	2.49914	2.7689	1.68392	2.23805	2.49649
DP	23	6.63264	3.68965	3.40851	2.96838	2.39724	3.55087	2.59713	2.27709	3.76836	3.1271	5.22248	3.34822	1.88183	2.35932	3.11283	3.11283	2.20756	2.3296	1.31247	1.62577	1.74617	1.47854	1.23754	1.76498	1.92025
	24	5.61392	3.57485	3.64542	3.32033	2.06678	3.4711	2.66636	2.64232	2.31862	2.94425	4.78678	3.24294	1.86861	2.45166	3.38349	3.38349	1.84257	2.50195	1.47275	1.60773	1.91771	1.73714	1.13652	2.08637	2.26768
	25	5.32791	4.23295	2.71801	3.37536	2.62218	2.95876	2.50655	1.86716	2.5345	3.06755	5.34201	3.80666	1.24181	2.62954	3.42658	3.42658	2.26619	2.28562	1.33006	1.68706	1.48686	2.27147	1.03079	1.54366	1.82289
	26	4.87128	4.26756	2.20647	3.10339	2.7269	3.37251	2.63267	2.32084	2.61839	2.98945	3.76239	3.32164	1.36415	2.74752	3.0375	3.0375	2.40016	1.4205	0.99624	1.5753	1.95636	2.25586	1.19103	1.84657	1.63818
	27	4.4801	2.76872	2.4024	2.99522	2.54308	3.25727	3.51108	2.03262	1.96701	2.87534	4.56835	4.199	1.35598	2.63688	3.05705	3.05705	2.77819	1.13135	1.24755	1.79255	1.58029	2.27593	1.14764	1.56566	1.48525
	28	5.21687	2.65774	1.83016	3.0921	2.7143	3.53742	3.60355	1.98041	2.23059	2.5964	4.49723	3.93155	1.26325	2.40873	2.76002	2.76002	2.12966	0.77962	1.17276	1.43311	1.46279	2.73757	1.24328	1.52129	1.44108
	29	3.48846	1.96631	1.77466	2.31543	2.17502	3.38306	3.03305	2.48701	2.12478	2.04805	3.97174	3.55157	1.18442	2.27146	2.78234	2.78234	1.61945	0.610188	1.11893	1.3973	1.17503	2.42619	0.994031	1.31552	1.41738
	30	3.39659	0.91043	1.93285	2.69877	2.42039	2.62021	3.29207	2.97346	1.85138	2.47311	4.7026	3.07457	1.10106	1.78228	2.692	2.692	1.46975	0.860841	1.14636	1.353	1.06724	2.99476	1.16315	1.61733	1.57462
	31	3.0913	1.46719	1.69365	2.59371	2.20023	2.99432	2.51014	2.59727	1.89247	1.79377	3.88009	3.06504	1.21999	2.07627	2.56419	2.56419	1.87843	0.51493	1.44494	1.51343	1.19123	2.72072	0.94381	1.48995	1.48059
	32	3.20802	2.06443	1.85238	2.97743	1.81382	2.54996	2.47297	2.62461	1.74462	1.7314	4.9928	3.23962	1.40978	1.67939	3.1395	3.1395	1.62491	1.16327	1.41822	1.01914	1.28296	2.69076	0.87954	1.1	1.06084
	33	3.21723	3.17628	1.5398	2.75721	1.75623	2.91548	2.47169	2.95132	1.75868	1.53203	3.54515	3.07873	1.46216	1.62072	3.04143	3.04143	1.89795	1.05055	0.75925	1.33941	0.68658	2.19756	1.33636	1.14497	1.34004
	34	3.04764	1.57997	2.07448	2.61073	1.56639	3.47033	2.02368	2.67798	2.00522	1.54265	2.2916	2.68494	1.56474	1.42747	2.78802	2.78802	2.18265	0.73492	1.09763	1.53651	1.01436	2.01878	0.90817	0.97989	1.26603
	35	2.77333	2.32997	1.62196	2.39129	1.47742	2.66089	1.94368	2.89341	1.78234	1.58271	1.7488	2.81489	1.94588	1.0143	2.19963	2.19963	2.57516	0.92738	1.46942	2.11105	1.05601	2.07222	0.99376	1.33893	1.77839
	36	2.98197	1.4052	1.80743	2.52972	1.28211	3.44875	1.69699	2.84041	2.07114	2.05434	2.12263	2.23083	1.91987	1.0896	2.52286	2.52286	3.19716	1.51043	1.3692	1.72728	1.02297	2.0052	0.72994	1.00286	1.71222
	37	3.28757	1.62712	1.83802	2.03496	1.31374	2.49412	1.30978	2.40474	1.80218	2.06575	1.62405	1.98314	2.05897	1.26947	1.95878	1.95878	3.03367	1.57994	1.56482	1.66023	1.46048	2.49125	1.05852	1.47247	0.50198
	38	3.24609	1.87909	1.55735	1.93165	1.24652	2.49444	1.87877	2.27461	2.01	2.43007	1.89114	1.96562	1.45958	0.96515	2.14527	2.14527	3.36479	0.83906	1.55127	1.18377	0.90001	2.07478	0.860027	0.98412	0.84524
	39	3.75497	1.55601	1.64681	1.9568	1.37873	1.9247	1.61281	2.48979	2.21677	2.75091	1.83809	1.52791	2.15928	1.10099	2.26626	2.26626	2.50338	1.13022	1.69029	0.97188	1.11721	1.69981	0.668885	1.09992	0.97188
	40	3.88459	1.354	1.75469	1.96534	0.82793	1.56461	1.60295	2.21793	2.11367	2.62832	1.49881	1.86143	1.67714	0.91215	1.8562	1.8562	1.78084	1.15927	2.1474	1.81693	1.15507	1.57209	0.805628	1.30089	1.44905
	41	4.09557	1.50267	2.12483	1.60892	1.4197	2.09447	1.96505	2.05462	2.09979	3.33142	1.67135	1.84985	2.10874	1.20257	1.75256	1.75256	1.60073	1.17722	2.48383	1.88443	1.10586	1.65847	1.00143	0.95753	1.99311
	42	4.26877	2.03593	1.51533	1.47225	1.13157	1.66887	1.91151	2.18007	2.75049	3.2359	1.70971	1.66629	2.20693	0.97928	1.33018	1.33018	1.46604	1.5439	3.06431	1.37757	0.92969	1.80133	0.871837	1.1004	1.67373
	43	4.83176	2.52097	1.83563	0.87033	1.06387	2.34447	2.258	1.35948	3.44161	3.55386	2.55934	1.7268	2.11457	1.08684	1.31642	1.31642	1.46991	1.48762	2.77718	1.55944	1.10252	1.70111	0.657597	0.98069	1.87239
	44	5.28609	2.31623	1.79551	1.05105	1.55109	2.6119	2.29991	1.64786	3.8901	3.90681	2.31689	1.52069	1.66408	0.58942	1.07828	1.07828	0.73366	0.93431	2.96045	1.91539	1.30212	1.81904	0.619179	1.14205	0.76364
DP removed	45	7.35701	4.11793	2.1473	1.73125	1.25184	2.85382	2.48163	2.06482	4.02136	2.96069	2.96484	6.38492	2.13252	0.98845	1.72339	1.72339	0.56694	1.59147	2.23583	1.71296	1.49531	1.9464	0.27517	1.50045	1.53077
	46	6.86191	4.96768	2.64075	2.12777	1.6603	2.5407	3.15507	2.22845	4.7343	3.2106	3.32763	5.2861	2.18438	1.58582	2.31192	2.31192	0.21265	1.22103	2.10996	2.34492	1.34053	1.76739	0.361474	1.52091	2.16184
	47	5.53732	4.41618	3.34943	2.30119	2.14305	2.79311	3.21887	2.54792	5.8193	3.27467	3.38101	5.31397	1.62891	2.12199	2.60145	2.60145	1.48882	1.55565	1.76944	2.6869	1.63049	1.99216	0.387856	1.79702	2.70819
	48	4.62954	5.41104	4.41905	3.07209	2.21049	2.98798	3.20098	2.8066	5.32371	2.61511	2.74435	5.65133	1.8361	2.10296	2.69224	2.69224	1.35739	1.94627	2.46668	3.16328	1.34009	2.32625	0.458403	1.55111	3.65693
	49	3.77002	5.04596	5.92648	2.73055	2.81605	3.0391	3.21841	2.88945	4.73882	2.4147	2.57264	6.17331	2.46653	2.80964	2.86786	2.86786	1.31469	2.57888	3.28254	3.4841	1.60958	2.19755	0.145704	1.4585	3.60339
	50	2.85243	4.70535	6.49209	3.23353	2.25541	2.99725	3.35489	3.61707	4.4104	2.62439	2.48133	6.40645	2.02421	2.25163	2.98743	2.98743	1.62024	3.181	4.2417	3.71349	1.74865	1.66993	0.67388	2.09053	4.18179
	51	1.6206	4.43309	6.0421	3.25805	3.66834	2.85281	4.14573	4.17904	4.49819	3.09615	2.38502	6.21901	1.43909	3.51743	3.24339	3.24339	1.65852	2.56554	3.48638	4.42587	1.56429	1.73856	0.754832	2.01691	4.49475
	52	1.58111	4.21363	6.25888	3.17424	3.87153	3.04122	3.9792	4.61105	5.4795	2.5129	4.26017	5.49221	1.63685	3.66116	3.26071	3.26071	2.26561	2.31288	3.52374	5.12197	1.50117	1.88486	0.868588	1.60786	5.17036
	53	0.84461	4.96833	5.19061	4.24622	3.92043	3.04435	5.09542	4.11925	5.26609	2.14086	7.13667	5.9025	1.83792	3.73375	4.12655	4.12655	1.77462	2.5733	3.82207	4.45932	1.86661	1.45748	0.584016	2.01533	4.40277
	54	0.99108	4.69059	3.80243	4.4906	5.20164	2.796	5.17935	3.7868	4.81148	2.42921	5.06964	6.06789	1.69871	4.86251	4.83064	4.83064	1.26709	1.88385	3.87101	4.85404	1.94268	1.82628	0.586782	2.2807	4.32298
	55	0.99831	4.21387	3.15654	6.16825	5.05868	3.07116	5.57842	4.15112	5.12248	2.05974	4.80228	6.15557	2.2621	5.0279	6.1318	6.1318	1.44653	1.92831	4.17753	3.97389	2.56144	1.9813	0.862038	2.39089	4.14115
	56	0.63035	4.13282	2.30251	5.84747	5.33479	3.63578	5.50449	4.68978	4.79442	2.56698	5.82119	7.27607	1.95564	5.33479	6.02965	6.02965	1.18832	2.46734	3.92101	4.25239	2.77515	1.72505	0.587888	2.87424	4.65128
	57	0.44941	4.03021	3.92645	5.92205	5.24977	3.78561	5.47536	4.23731	5.59316	3.5426	4.62708	7.08571	1.96863	4.91866	6.2719	6.2719	1.16724	2.504	3.67541	5.18961	2.51395	1.70747	0.573356	2.94138	4.75247
	58	0.40267	3.97532	3.95764	5.93249	4.89954	4.76447	4.98122	3.79762	6.04655	3.41969	4.26631	6.1268	3.3109	4.82675	5.94815	5.94815	0.56375	2.9007	4.28097	4.86364	2.95376	1.67514	0.628836	2.83206	4.9319
	59	0.532	3.65143	4.5116	6.23867	4.89978	5.06018	5.17276	4.46229	6.47719	3.57565	2.87065	5.9607	4.22139	4.68744	6.09735	6.09735	1.25681	1.71664	5.2302	4.22374	2.84551	1.53173	1.02242	2.91802	4.18758
	60	0.94848	3.01677	4.81261	6.22985	5.24314	7.23539	5.36265	4.03196	6.67367	3.46076	2.92572	5.94483	5.65513	5.18901	6.07078	6.07078	1.4834	2.56208	5.55852	4.0703	3.00713	1.38915	1.12261	3.55028	4.0362
	61	1.0821	3.03141	5.91946	5.83692	5.01526	7.66608	5.00888	4.01008	6.6639	3.8493	3.59164	6.27888	5.21592	4.38752	5.51366	5.51366	1.12356	2.01169	5.86383	4.54496	3.53808	1.85597	1.20756	3.10695	4.66738
	62	0.75834	3.1995	5.84172	5.88525	5.12112	8.03401	5.0769	4.49511	6.93869	3.83322	3.48383	4.53672	4.65814	5.64405	5.08838	5.08838	1.33729	1.94379	6.53556	4.67175	3.67733	2.20524	1.87236	3.91261	4.71022
	63	1.83614	2.84259	4.95968	6.3233	5.06282	8.17801	5.03718	4.56762	6.86807	3.21708	3.12304	4.48239	4.87588	5.05284	6.11878	6.11878	1.37048	2.34649	6.44216	4.19153	3.7216	2.07827	2.13178	3.37362	4.57927
	64	2.71812	2.39582	4.90595	6.23727	5.33614	8.61364	4.94337	3.93083	6.3422	3.96187	3.31379	4.34518	4.0369	4.77718	6.69305	6.69305	0.90237	2.28883	6.92448	3.88767	3.6999	3.1594	2.67732	3.60807	4.50074
	65	3.59187	3.35215	4.79021	6.38331	4.93788	8.68595	4.21821	4.30155	6.32497	5.51335	2.52569	3.99467	4.67281	5.07851	6.66077	6.66077	1.49501	2.95332	6.74624	4.92895	3.7043	3.48395	3.0008	3.60058	4.95198
	66	3.90646	3.2388	4.73392	5.95259	5.04725	10.0131	4.02223	3.94647	5.92631	6.01444	3.67736	3.67507	3.91243	4.98445	6.21355	6.21355	1.18043	3.76169	6.70405	4.08045	3.48263	3.51564	3.27724	3.48188	4.1704
Figure 2 f-g
		Cells
		1	2	3	4	5	6	7	8
	Time frames
No DP	0	0	0	0	0	0	0	0	0
	5	0	0	0	0	0	0	0	0
	10	0	0	0	0	0	0	0	0
	15	0	0	0	0	0	0	0	0
	20	0	0	0	0	0	0	0	0
	25	0	0	0	0	0	0	0	0
	30	0	0	0	0	0	0	0	0
	35	0	0	0	0	0	0	0	0
	40	0	0	0	0	0	0	0	0
	45	0	0	0	0	0	0	0	0
	50	0	0	0	0	0	0	0	0
	55	0	0	0	0	0	0	0	0
	60	0	0	0	0	0	0	0	0
	65	0	0	0	0	0	0	0	0
	70	0	0	0	0	0	0	0	0
	75	0	0	0	0	0	0	0	0
DP applied	80	1	2	7	4	2	3	3	5
	85	6	3	5	5	9	4	4	6
	90	8	3	10	9	8	4	5	7
	95	11	1	9	12	9	5	6	5
	100	8	3	6	13	7	5	4	5
	105	8	2	4	9	9	7	2	1
	110	8	3	3	8	7	5	2	3
	115	4	2	9	5	6	6	3	5
	120	5	2	7	6	5	6	7	5
	125	5	4	9	6	6	6	6	7
	130	4	4	9	7	7	7	5	0
	135	6	2	10	7	8	5	5	2
	140	5	2	3	6	7	6	7	8
	145	3	3	7	8	10	4	7	6
	150	4	2	4	8	7	4	4	5
	155	3	0	5	7	8	4	4	2
DP removed	160	0	0	4	2	0	0	0	0
	165	0	0	0	1	0	0	0	0
	170	0	0	0	0	0	0	1	0
	175	0	0	0	0	0	0	2	0
	180	0	1	0	0	0	0	1	0
	185	0	1	0	2	0	0	0	0
	190	0	1	0	2	0	0	0	0
	195	0	1	0	2	0	0	0	0
	200	0	0	0	0	0	0	0	0
	205	0	0	0	0	0	0	0	0
	210	0	0	0	0	0	0	0	0
	215	0	0	0	0	0	0	0	0
	220	0	0	0	0	0	0	0	0
	225	0	0	0	0	0	0	0	0
	230	0	0	0	0	0	0	0	0
	235	0	0	0	0	0	0	0	0

## Sheet: Figure 4
Figure 3 g-n
Pump performance curve data for WTc cells
dp= DeltaP or pressure gradient
J = Fluid flux
Each pair of dp and J columns with a number indicate independent experiments with independent devices across at least 3 biological repeats
WTc_control_S1																					Wtc_control_setup-2															WTc_FSS-0.25dyn/cm2
dp1	J1	dp2	J2	dp3	J3	dp4	J4	dp5	J5	dp6	J6	dp7	J7	dp8	J8	dp9	J9	dp10	J10		dp1	J1	dp2	J2	dp3	J3	dp4	J4	dp5	J5	dp6	J6	dp7	J7		dp1	J1	dp2	J2	dp3	J3	dp4	J4	dp5	J5	dp6	J6	dp7	J7
-9.8	11.5135	0	13.1427	-9.8	6.68783	19.6	5.68849	-19.6	15.3135	-9.8	4.38918	-19.6	4.84118	-88.2	5.68849	-9.8	3.07904	-19.6	5.54594		29.4	0.777273	29.4	1.0706	29.4	1.26051	29.4	0.854614	29.4	1.04601						0	2.79592	0	3.65895	0	2.11152	0	2.68086	0	2.28577	0	3.11557	0	3.03131
29.4	8.81413	39.2	10.027	19.6	5.68849	29.4	4.84118	29.4	12.1983	9.8	3.87418	0	4.12276	-49	4.84118	9.8	2.88134	19.6	4.84855		19.6	0.483059	19.6	0.872063	19.6	1.00138	19.6	0.873757	19.6	0.707863						9.8	2.66971	9.8	3.49255	9.8	1.88399	9.8	2.41533	9.8	2.20384	9.8	2.90405	9.8	2.93686
58.8	6.75638	78.4	7.65669	49	4.84118	49	4.12276	78.4	9.72713	29.4	3.42218	19.6	3.51364	-29.4	4.12276	29.4	2.52314	29.4	4.24113		9.8	0.197488	9.8	0.706592	9.8	0.715296	9.8	0.840604	9.8	0.3676						19.6	2.54822	19.6	3.33159	19.6	1.50386	19.6	2.17638	19.6	2.12191	19.6	2.70634	19.6	2.84241
78.4	5.18779	98	5.85338	68.6	4.12276	49	2.99719	112.7	7.76696	39.2	3.02546	29.4	2.18806	-9.8	3.51364	39.2	2.20938	49	3.71209		0	0.0887613	0	0.528041	0	0.346858	0	-0.282061	0	0.00482391						29.4	2.43125	29.4	3.17593	29.4	1.20555	29.4	1.96136	29.4	2.03998	29.4	2.52154	29.4	2.74796
98	3.99208	117.6	4.48147	78.4	2.99719	58.8	2.55931	137.2	6.21212	49	2.67729	39.2	1.60642	0	2.99719	49	2.06741	58.8	3.25131		-9.8	0.0839517	-9.8	0.303295	-9.8	0.223741										39.2	2.31866	39.2	3.02538	39.2	0.971447	39.2	1.59375	39.2	1.87611	39.2	2.3488	39.2	2.6535
107.8	3.08063	137.2	3.43776	88.2	2.55931	68.6	1.87329	147	4.97881	58.8	2.10353	68.6	1.38016	9.8	2.55931	68.6	1.93454	68.6	2.84998				-19.6	0.00618925	-19.6	0.0881403										49	2.10594	49	2.87981	49	0.711318	49	1.29607	49	1.71225	49	2.18734	49	2.55905
117.6	2.38586	147	2.64375	98	2.18806	78.4	1.38016	166.6	4.00056	68.6	1.66162	78.4	1.18833	19.6	2.18806	78.4	1.58488	78.4	2.50045																	58.8	2.00551	68.6	2.73905	58.8	0.48349	58.8	1.05502	58.8	1.63032	58.8	2.03642	58.8	2.4646
137.2	1.85629	156.8	2.03969	107.8	1.87329	88.2	1.18833	186.2	3.22464	98	1.18171	88.2	1.0257	39.2	1.87329	88.2	1.29822	88.2	1.93088																	68.6	1.90884	78.4	2.60296	68.6	0.241376	68.6	0.859827	68.6	1.54839	68.6	1.7635	68.6	2.37015
147	0.595629	166.6	1.23059	117.6	1.60642	98	1.0257	196	2.60922	107.8	0.951746	98	0.671852	49	1.60642	98	1.21465	98	1.69996																	78.4	1.81579	88.2	2.47139	78.4	0.137779	78.4	0.573777	78.4	1.38452	78.4	1.64025	78.4	2.27569
156.8	0.27188	176.4	0.608502	127.4	1.18833	107.8	0.77094	205.8	2.12113	117.6	0.582591	127.4	0.167178	58.8	1.38016	107.8	1.13643	107.8	1.49885																	88.2	1.64004	98	2.34421	88.2	0.124275	88.2	0.289293	88.2	1.22066	88.2	1.41738	88.2	2.08679
166.6	0.165357	186.2	0.161596	137.2	0.887825	117.6	0.587854	215.6	1.42704	127.4	0.257277	137.2	0.124791	68.6	1.18833	117.6	0.994707	117.6	1.17117																	98	1.55709	107.8	2.22128			98	0.0771666	98	1.0568	98	1.22267	98	1.99234
		196	0.122107	147	0.587854	127.4	0.456296	225.4	0.990605	137.2	0.248525			78.4	1.0257	127.4	0.761829	127.4	0.7342																	107.8	1.40043	117.6	1.98765					107.8	0.729072	107.8	1.05256	107.8	1.89788
				156.8	0.226239	137.2	0.32504	235.2	0.62017	147	0.211721			88.2	0.887825	137.2	0.446055	137.2	0.313491																	117.6	1.25535	127.4	1.87671					117.6	-0.417971	117.6	0.836849	117.6	1.80343
				166.6	0.126377	147	0.245171	245	0.398128	156.8	0.193698			98	0.77094	147	0.417091	156.8	0.291573																	127.4	1.12102	137.2	1.76952							127.4	0.609516	127.4	1.70898
						156.8	0.185134	254.8	0.290634					107.8	0.671852	156.8	0.278378	166.6	0.181623																	137.2	0.938006	147	1.56592							137.2	0.436053	137.2	1.52007
						166.6	0.149369	264.6	0.262222					117.6	0.587854	166.6	0.0260502	176.4	0.150916																	147	0.775064	156.8	1.37599							147	0.161693	147	1.33117
						176.4	0.124555							127.4	0.40514																					156.8	0.585378	166.6	1.1989									156.8	1.14226
														137.2	0.32504																					166.6	0.317229	176.4	1.03385									166.6	0.764452
														147	0.245171																					176.4	-0.0198407	186.2	0.807274									176.4	-0.46343
														156.8	0.196627																							196	0.480081
														166.6	0.154337																							205.8	-0.168658
														176.4	0.132268
														186.2	0.125742
Pump performance curve data for WTm cells
WTm_control_S1																																				WTm_FSS-0.25dyn/cm2
dp1	J1	dp2	J2	dp3	J3	dp4	J4	dp5	J5	dp6	J6	dp7	J7	dp8	J8																					dp1	J1	dp2	J2	dp3	J3	dp4	J4	dp5	J5	dp6	J6	dp7	J7
0	8.49138	0	10.5119	0	8.56458	0	7.03058	-9.8	10.1987	0	4.01865	0	7.20309	0	3.07786																							0	2.36047			0	1.76691	0	2.27413	0	2.22067	0	2.50191
29.4	6.46992	29.4	6.62735	29.4	6.63525	19.6	5.91249	29.4	8.20095	19.6	3.84273	19.6	3.11692	19.6	2.85924																							9.8	2.20014			9.8	1.51443	9.8	2.14908	9.8	2.10528	9.8	2.20927
49	4.93743	49	4.20718	49	5.03895	39.2	4.96719	58.8	6.59341	49	3.66682	29.4	0.453282	29.4	2.64062																							19.6	2.05045			19.6	1.29696	19.6	2.02403	19.6	1.99385	19.6	1.95122
68.6	3.77565	68.6	2.69941	68.6	3.72	58.8	4.16796	78.4	5.29985	68.6	3.4909	39.2	0.258508	58.8	2.422																							29.4	1.91072			29.4	1.10966	29.4	1.89897	29.4	1.7824	29.4	1.52303
78.4	2.8949	78.4	0.810677	78.4	2.63201	68.6	3.49226	98	4.25893	78.4	3.31498	49	0.261384	68.6	2.31268																							39.2	1.65848			39.2	0.948332	39.2	1.64887	39.2	1.68212	39.2	1.19009
88.2	2.22722	88.2	0.354802	88.2	-1.07586	88.2	2.92099	107.8	3.42132	88.2	3.13907	58.8	0.273024	78.4	2.20337																							49	1.43864			49	0.747317	49	1.39876	49	1.49192	49	0.931218
98	1.33738	98	0.214672			98	2.43802	117.6	2.7473	98	2.78723			88.2	2.09406																							58.8	1.24705			58.8	0.540602	58.8	1.14865	58.8	1.31477	58.8	0.64676
107.8	1.04654					107.8	2.02971	127.4	2.20493	107.8	2.61132			98	1.87544																							68.6	1.08007			68.6	0.250024	68.6	0.898546	68.6	1.14987	68.6	0.283539
117.6	0.436376					117.6	1.39274	137.2	1.76849	117.6	2.4354			117.6	1.65682																							78.4	0.934551			78.4	0.0203479	78.4	-0.351989	78.4	0.996454	78.4	0.0447739
127.4	0.143631					127.4	0.612359	147	1.4173	137.2	2.25948			127.4	1.43819																							88.2	0.75056							88.2	0.85379
						137.2	-0.133694	156.8	0.907293	147	1.90765			137.2	1.11026																							98	0.557449							98	0.48376
								166.6	-0.00622824	156.8	1.73173			147	0.673013																							107.8	0.299391							107.8	-0.142815
										166.6	1.02807			156.8	-0.529412																							117.6	0.112749
										176.4	-1.08293
Pump performance curve data for ADPKD cells
ADPKD_control S2																											ADPKD_FSS 1 dyn/cm2																					ADPKD_FSS 0.25 dyn/cm2
dp1	J1	dp2	J2	dp3	J3	dp4	J4	dp5	J5	dp6	J6	dp7	J7	dp8	J8	dp9	J9	dp10	J10	dp11	J11	dp12	J12	dp13	J13		dp1	J1	dp2	J2	dp3	J3	dp4	J4	dp5	J5	dp6	J6	dp7	J7	dp8	J8	dp9	J9	dp10	J10		dp1	J1
39.2	6.22995	29.4	6.75185	39.2	4.83333	19.6	7.01041	9.8	6.24946	9.8	8.09806	29.4	10.6593	0	9.40867	9.8	9.8186	0	5.84685	0	4.09269	9.8	9.93878	0	8.1476		0	3.10134	0	2.16138	0	1.87499	0	2.41142	-9.8	2.44639	0	2.65256	0	1.66799	0	2.26632	0	1.83937	0	2.443		0	2.17615
9.8	5.76135	0	6.00451	19.6	4.53627	-9.8	6.45437	-19.6	5.41509	-29.4	7.36055	-19.6	9.1822	-39.2	8.4707	-29.4	8.58496	-39.2	4.70596	-19.6	3.61176	-29.4	8.98274	-29.4	7.17737		9.8	2.95959	9.8	1.94994	9.8	1.7525	9.8	2.27379	0	2.23995	9.8	2.48604	9.8	1.60793	9.8	2.03581	9.8	1.67561	9.8	2.03884		9.8	2.10243
-29.4	5.32875	-19.6	5.34116	-9.8	4.2571	-49	5.9425	-39.2	4.69547	-68.6	6.69086	-58.8	7.91547	-78.4	7.62673	-58.8	7.51017	-58.8	4.22317	-39.2	3.18888	-68.6	8.11795	-58.8	6.32572		19.6	2.82185	19.6	1.76003	19.6	1.53161	19.6	2.1425	9.8	2.05136	19.6	2.32944	19.6	1.48781	19.6	1.82879	19.6	1.38899	19.6	1.86373		19.6	2.0287
-58.8	4.92938	-39.2	4.75236	-19.6	3.99474	-78.4	5.47131	-58.8	4.07482	-98	5.53056	-88.2	6.82918	-98	6.86733	-98	6.57378	-78.4	3.79077	-49	2.81704	-88.2	7.33569	-78.4	5.57814		29.4	2.68803	29.4	1.43628	29.4	1.33937	29.4	1.89782	19.6	1.72169	29.4	2.18216	29.4	1.36769	29.4	1.4759	29.4	1.14939	29.4	1.70447		29.4	1.88126
-78.4	4.56069	-58.8	4.22973	-29.4	3.74817	-88.2	4.63827	-68.6	3.53954	-117.6	5.02915	-107.8	5.89765	-117.6	6.18405	-117.6	5.75798	-88.2	3.40348	-58.8	2.49009	-117.6	6.62809	-98	4.92193		39.2	2.55802	39.2	1.17513	39.2	1.17205	39.2	1.78389	29.4	1.5779	39.2	1.91338	39.2	1.24757	39.2	1.19129	39.2	0.861626	39.2	1.42784		39.2	1.80753
-98	3.90611	-73.5	3.76584	-39.2	3.51644	-98	4.27071	-98	2.67975	-137.2	4.57385	-127.4	5.09883	-137.2	5.56923	-147	5.04724	-98	3.05662	-68.6	1.94982	-137.2	5.98802	-117.6	4.34593		49	2.43173	49	0.874965	49	1.02643	49	1.57161	39.2	1.32656	49	1.79087	49	1.12746	49	0.864186	49	0.641686	49	1.199		49	1.66009
-107.8	3.34824	-83.3	3.35408	-49	3.29866	-117.6	3.93235	-117.6	2.04025	-147	4.16042	-147	4.41384	-166.6	5.01604	-156.8	4.42804	-107.8	2.74595	-78.4	1.53212	-156.8	5.40904	-137.2	3.84033		58.8	2.30908	58.8	0.599278	58.8	0.842629	58.8	1.47278	49	1.11679	58.8	1.67566	58.8	1.00734	58.8	0.627256	58.8	0.384172	58.8	1.00968		58.8	1.58637
-122.5	3.10102	-93.1	2.98861	-68.6	3.094	-137.2	3.62087	-127.4	0.948008	-166.6	3.78501	-156.8	3.82646	-176.4	4.51828	-166.6	3.88859	-117.6	2.4677	-88.2	1.36029	-176.4	4.88531	-147	3.39654		68.6	2.18997	68.6	0.419937	68.6	0.693396	68.6	1.28865	58.8	0.865386	68.6	1.46541	68.6	0.827161	68.6	0.409678	68.6	0.0373772	68.6	0.785216		68.6	1.43892
-137.2	2.8728	-107.8	2.66421	-78.4	2.90165	-156.8	3.33415	-137.2	0.843027	-186.2	3.44413	-166.6	3.32279	-196	4.07041	-176.4	3.41864	-127.4	2.2185	-98	1.07636	-196	4.41157	-156.8	3.007		78.4	1.96202	78.4	0.261308	78.4	0.537139	78.4	1.12124	68.6	0.673718	78.4	1.27945	78.4	0.526866	78.4	0.0854474			78.4	0.616341		78.4	1.29147
-147	2.66212	-117.6	2.37627	-88.2	2.72089	-166.6	3.07021	-147	0.60723	-196	3.13459	-176.4	2.89092	-215.6	3.66743	-186.2	3.00923	-137.2	1.9953	-107.8	0.766583	-215.6	3.98305	-166.6	2.66509		88.2	1.85302	88.2	0.105111	88.2	0.34928	88.2	0.969047	78.4	0.450034	88.2	1.11499	88.2	-0.193841					88.2	0.343594		88.2	1.14403
-156.8	2.46763	-127.4	1.89385	-98	2.55101	-176.4	2.82723	-156.8	0.41913	-205.8	2.85352	-186.2	2.52063	-235.2	2.97857	-196	2.65257	-147	1.61635	-117.6	0.556065	-225.4	3.59542	-176.4	2.36499		98	1.74722			98	0.189037	98	0.705033	88.2	0.266568	98	0.903257							98	0.196714		98	0.996583
-166.6	2.28808	-147	1.35517	-107.8	2.39135	-186.2	2.60357	-166.6	0.315531	-215.6	2.5983	-196	2.20314	-245	2.685	-205.8	2.34187	-156.8	1.456	-127.4	0.315886	-245	3.24479	-186.2	2.10158		107.8	1.64454			107.8	0.0954181	107.8	0.393022	98	0.10792	107.8	0.727166							107.8	0.134068		107.8	0.775415
-176.4	2.12233	-156.8	1.08943	-117.6	2.24131	-196	2.39767	-176.4	0.249111	-225.4	2.36655	-205.8	1.93095	-254.8	2.42086	-215.6	2.07122	-166.6	1.18376	-137.2	0.16034	-254.8	2.92763	-196	1.66749		117.6	1.44823					117.6	-0.0831007			117.6	0.58073										117.6	-0.404151
-186.2	1.96931	-166.6	0.880083	-127.4	2.10031	-205.8	2.20814	-186.2	0.204127	-235.2	2.15612	-215.6	1.69759	-264.6	2.18319	-225.4	1.83545	-176.4	0.872981	-147	0.114493	-264.6	2.64074	-205.8	1.48941		127.4	1.2635									127.4	0.299906
-196	1.82806	-176.4	0.715179	-137.2	1.96779	-215.6	2.03366	-196	0.196122	-245	1.96504	-225.4	1.32606	-274.4	1.96935	-235.2	1.45121	-186.2	0.649732			-274.4	2.38123	-215.6	1.19597		137.2	1.00687									137.2	0.0138925
-205.8	1.57729	-186.2	0.482982	-147	1.72622	-225.4	1.87305	-205.8	0.198452	-254.8	1.79153	-235.2	1.05311	-284.2	1.77693	-245	1.1597	-196	0.343526			-284.2	2.14649	-225.4	0.795985		147	0.773163
-215.6	1.36359	-196	0.167266	-156.8	1.61623	-235.2	1.7252	-215.6	0.207428	-264.6	1.49092	-245	0.852662	-294	1.44802	-254.8	0.938597	-205.8	0.202129			-294	1.74208	-235.2	0.607137		156.8	0.430033
-225.4	1.1815			-166.6	1.41573	-245	1.5891			-274.4	1.13596	-254.8	0.597657	-303.8	1.18173	-264.6	0.770939	-215.6	0.101917			-303.8	1.56835	-245	0.447214		166.6	-0.0138519
-235.2	1.02632			-176.4	1.23864	-254.8	1.24231			-284.2	0.870229	-264.6	0.460802	-313.6	0.874277	-274.4	0.592369	-225.4	0.0832199			-313.6	1.26905	-254.8	0.352758
-245	0.894107			-186.2	1.01105	-264.6	0.971784			-294	0.731317	-274.4	0.375833	-323.4	0.590102	-284.2	0.474657					-323.4	1.02416	-264.6	0.278748
-254.8	0.685468			-196	0.881253	-274.4	0.760759			-303.8	0.522373	-284.2	0.333617	-333.2	0.368347	-294	0.322672					-333.2	0.659865	-274.4	0.237387
-264.6	0.534034			-205.8	0.665397	-284.2	0.467734			-313.6	0.327467	-294	0.315972	-343	0.1605	-303.8	0.277695					-343	0.221243	-284.2	0.226195
-274.4	0.362051			-215.6	0.497061	-294	0.195484			-323.4	0.157208	-303.8	0.320623	-352.8	0.0542132	-313.6	0.257947					-352.8	-0.0475046
-284.2	0.264092			-225.4	0.263453	-303.8	0.0444941			-333.2	0.086943					-323.4	0.261209
-294	0.192737			-235.2	-0.0217996	-313.6	0.0150064
-303.8	0.148658
-313.6	0.140442
[truncated: 122 more columns]

## Sheet: Figure 5
Figure 3o
Westerblot for PC2 abundance (100 kDa)
Note below
The left side is the horizontal (only) cropped blot of PC2, the loading correction values are just below (that’s what LC stands for). We don’t use GAPDH or Actin, neither are really accepted any longer because they too can be altered by the experiment so instead, we use the total lane protein to normalize the loading, that is what is shown in the raw images on the right, those are the whole gels …
Figure 3 p-r
Pump performance curve data for inducible PKD2 cells
dp= DeltaP or pressure gradient
J = Fluid flux
Each pair of dp and J columns with a number indicate independent experiments with independent devices across at least 3 biological repeats
iPKD2 DMSO-S1 BR#1																									iPKD2 DMSO-S1 BR#2																						iPKD2 DMSO-S1 BR#3
dp1	J1	dp2	J2	dp3	J3	dp4	J4	dp5	J5	dp6	J6	dp7	J7	dp8	J8	dp9	J9	dp10	J10	dp11	J11	dp12	J12		dp1	J1	dp2	J2	dp3	J3	dp4	J4	dp5	J5	dp6	J6	dp7	J7	dp8	J8	dp9	J9	dp10	J10			dp1	J1	dp2
-9.8	3.43156	-19.6	7.73839	-9.8	3.56979	-9.8	4.09918	-9.8	6.51799	0	5.90884	-9.8	3.69097	0	4.46138										0	4.65202	-9.8	3.67253	0	6.81658	0	3.95646	0	3.8273	0	4.9967	0	3.68354	0	4.5983							0	7.38317	-9.8
0	3.21283	9.8	6.53721	0	3.33853	9.8	3.93776	9.8	5.85056	29.4	5.59878	9.8	3.37509	9.8	4.08521										19.6	4.3736	9.8	3.49267	29.4	5.75032	29.4	3.76439	29.4	3.65933	19.6	4.58407	29.4	3.49609	19.6	4.15427							29.4	6.44052	9.8
9.8	3.00554	29.4	5.50563	9.8	3.11952	19.6	3.77633	29.4	5.24916	49	5.28872	19.6	3.08667	19.6	3.74021										39.2	4.09518	29.4	3.3128	49	4.85785	49	3.57231	49	3.49137	39.2	4.2009	49	3.30864	29.4	3.74714							58.8	5.62146	29.4
19.6	2.80911	49	4.61981	19.6	2.91211	39.2	3.61491	49	4.70725	68.6	4.97866	29.4	2.82331	39.2	3.4238										49	3.81676	39.2	3.13294	68.6	4.11086	58.8	3.38024	58.8	3.3234	58.8	3.84511	58.8	3.12119	49	3.37389							78.4	4.90981	49
29.4	2.62298	68.6	3.85924	29.4	2.7157	58.8	3.45349	68.6	4.21896	78.4	4.66859	39.2	2.58283	49	3.13361										68.6	3.53833	49	2.95307	78.4	3.48564	68.6	3.18816	68.6	3.15543	68.6	3.51478	68.6	2.93374	58.8	3.03172							98	4.29146	58.8
39.2	2.44662	78.4	3.20632	39.2	2.52974	68.6	3.29207	88.2	3.77898	98	4.35853	49	2.36326	58.8	2.86747										78.4	3.25991	58.8	2.77321	88.2	2.96237	78.4	2.99609	78.4	2.98746	78.4	3.20809	78.4	2.74629	68.6	2.71808							107.8	3.75421	78.4
49	2.27953	88.2	2.6459	49	2.35366	78.4	3.13065	98	3.38254	117.6	4.04847	58.8	2.16277	68.6	2.62338										88.2	2.98149	68.6	2.59334	98	2.52444	88.2	2.80401	88.2	2.8195	88.2	2.92339	88.2	2.55884	78.4	2.43061							117.6	3.28741	88.2
58.8	2.12123	98	2.16498	58.8	2.18698	88.2	2.96923	107.8	3.02533	137.2	3.73841	68.6	1.97971	78.4	2.39952										98	2.70307	78.4	2.41348	107.8	2.15795	98	2.61194	98	2.65153	98	2.65912	98	2.18394	88.2	2.16716							127.4	2.88184	98
68.6	1.97128	107.8	1.75238	68.6	2.02918	98	2.80781	117.6	2.70348	156.8	3.11828	78.4	1.65993	88.2	2.19421										107.8	2.42465	88.2	2.23361	117.6	1.85126	107.8	2.41987	107.8	2.48356	107.8	2.41383	107.8	1.99649	98	1.7046							137.2	2.52947	107.8
78.4	1.82924	117.6	1.09504	78.4	1.87983	107.8	2.64639	127.4	2.41348	176.4	2.49816	88.2	1.39332	98	2.00592										117.6	2.14622	98	2.05375	127.4	1.3799	117.6	2.22779	117.6	2.31559	117.6	2.18618	117.6	1.80904	107.8	1.502							147	2.22331	117.6
88.2	1.56731	127.4	-0.00108082	88.2	1.73847	117.6	2.48496	137.2	2.15219	196	-1.84271	98	1.17104	107.8	1.83323										127.4	1.8678	107.8	1.69402	137.2	1.04998	127.4	2.03572	127.4	2.14763	127.4	1.97493	127.4	1.62159	117.6	1.1465							156.8	1.95733	127.4
98	1.33243			98	1.4781	127.4	2.32354	147	1.91678			107.8	0.985731	117.6	1.67486										137.2	1.31096	117.6	1.33428	147	0.819167	137.2	1.65157	137.2	1.81169	137.2	1.77892	137.2	0.87179	127.4	0.8485							166.6	1.52549	137.2
107.8	1.1219			107.8	1.24503	137.2	2.16212	156.8	1.51358			117.6	0.831234	127.4	1.3964										147	-0.637996	127.4	0.79469	156.8	0.596417	147	1.26742	147	1.64372	147	1.42838	147	-0.815264	137.2	-0.104165							176.4	1.35109	147
117.6	0.846498			117.6	0.940616	147	2.0007	166.6	1.18631			127.4	0.595051	137.2	1.16219												137.2	-0.644231	166.6	0.347793	156.8	-1.03747	156.8	1.30779	156.8	1.12681											186.2	1.06797	156.8
127.4	0.478026			127.4	0.466074	156.8	1.67786	176.4	0.920694			137.2	0.398384	147	0.878768																		166.6	-1.04376	166.6	0.751924											196	0.854342	166.6
137.2	-0.165203			137.2	-0.249613	166.6	1.35501	186.2	0.613138			147	0.144257	156.8	0.40114																				176.4	-0.20005											205.8	0.62814	176.4
						176.4	1.03217	196	-0.00646158			156.8	0.0728678	166.6	0.233145																																215.6	0.338069	186.2
						186.2	-0.743463							176.4	-0.0113999																																225.4	0.226865	196
																																																	205.8
iPKD2 Dox-S1 BR#1																									iPKD-2 Dox S1_BR#2																					iPKD-2 Dox S1_BR#3
dp1	J1	dp2	J2	dp3	J3	dp4	J4	dp5	J5	dp6	J6	dp7	J7	dp8	J8	dp9	J9	dp10	J10	dp11	J11	dp12	J12		dp1	J1	dp2	J2	dp3	J3	dp4	J4	dp5	J5	dp6	J6	dp7	J7	dp8	J8	dp9	J9	dp10	J10		dp1	J1	dp2	J2
-9.8	1.50501	-9.8	6.85534	0	5.54939	0	1.06677	0	2.90818	0	3.34778	0	0.757345	0	2.03806	0	4.73302								0	1.98039	0	1.52784	-19.6	0.433011	-19.6	1.61858	-19.6	0.502812	-19.6	1.85298	-9.8	5.96087	0	1.90078						-9.8	3.68022	0	2.17719
0	1.0927	9.8	6.11967	9.8	4.68843	9.8	0.854645	9.8	2.70785	9.8	3.03978	9.8	0.711033	9.8	1.77987	9.8	4.29894								9.8	1.7907	9.8	1.25906	-9.8	0.309324	-9.8	1.50989	-9.8	0.362941	-9.8	1.72584	9.8	3.92617	9.8	1.65975						9.8	3.48726	9.8	1.93841
9.8	-0.350378	39.2	5.384	29.4	3.94611	19.6	0.642516	19.6	2.50751	19.6	2.75488	19.6	0.595254	19.6	1.36285	29.4	3.86486								19.6	1.41133	19.6	1.04142	0	-0.061737	0	1.4012	0	-0.103295	0	1.49724	19.6	2.57372	19.6	1.26946						19.6	3.2943	19.6	1.53815
		58.8	4.64833	49	3.30616	29.4	0.14755	29.4	2.30718	29.4	2.49137	29.4	0.50263	29.4	1.05032	49	3.43079								29.4	1.03196	29.4	0.790099			9.8	1.29251			9.8	1.29909	29.4	1.67477	29.4	0.857706						29.4	3.10135	29.4	1.37102
		68.6	3.91266	58.8	2.75455			39.2	2.10684	39.2	2.24768	39.2	0.317382	39.2	0.722039	58.8	2.99671								39.2	-0.295827	39.2	0.557805			19.6	1.18383			19.6	1.12732	39.2	-0.10185	39.2	0.58919						39.2	2.90839	39.2	0.973872
		88.2	3.17699	68.6	2.27917			49	1.70617	49	2.02235	49	-0.0299567	49	0.371103	68.6	2.56264										49	0.350534			29.4	1.07514			29.4	0.978422			49	0.299983						49	2.71543	49	0.695899
		98	1.70565	78.4	1.51672			58.8	1.50584	58.8	1.81401			58.8	0.22378	78.4	1.69448										58.8	0.207254			39.2	0.912106			39.2	0.791415			58.8	0.108657						58.8	2.52247	58.8	0.450462
		107.8	-1.23703	88.2	0.951241			68.6	1.10517	68.6	1.44341			68.6	0.12488	88.2	-1.34405										68.6	0.133559			49	0.803418			49	0.556419										68.6	2.32952	68.6	0.170291
				98	0.365873			78.4	-0.297177	78.4	0.986523																				58.8	0.586042			58.8	0.392018										78.4	2.13656
										88.2	0.737121																				68.6	-0.0117416			68.6	0.241338										88.2	1.9436
										98	0.189891																								78.4	0.05096										98	1.75064
																																														107.8	1.36473
																																														117.6	-0.757802

[truncated: 17 more columns]

## Sheet: Figure 6
Figure 4 a
For NHKm cells
	NaK Max intensity_CT																					NaK Max intensity_DeltaP
	Cells																					Cells
	1	2	3	4	5	6	7	8	9	10	11	12	13	14	15	16	17	18	19	20		1	2	3	4	5	6	7	8	9	10	11	12	13	14	15	16	17	18	19	20
Max projection Intensity	42.048	30.435	35.689	36.069	35.138	33.193	37.839	39.288	35.517	30.65	37.045	31.314	35.092	31.292	37.279	27.508	33.071	29.003	34.413	32.094		21.375	30.5	26.499	27.652	25.6	29.487	26.688	24.113	29.378	31.562	26.973	23.995	23.962	29.514	27.916	20.811	28.674	21.799	20.484	34.921
Figure 4 c
For ADPKD cells
	NaK Max intensity_CT																					NaK Max intensity_DeltaP
	Cells																					Cells
	1	2	3	4	5	6	7	8	9	10	11	12	13	14	15	16	17	18	19	20		1	2	3	4	5	6	7	8	9	10	11	12	13	14	15	16	17	18	19	20
Max projection intensity	36.239	30.998	25.087	26.046	32.096	23.531	24.503	20.72	31.59	31.643	20.261	19.091	20.019	26.968	23.39	21.693	21.519	24.315	30.452	26.105		22.369	35.459	40.563	33.183	22.34	27.16	20.951	26.864	25.247	25.408	27.049	28.987	25.53	31.942	28.059	26.421	26.847	21.383	34.034	26.503
Figure 4 b
	NHKm_CT												NHKm_DeltaP
	Bio repeat #1				Bio repeat #2				Bio repeat #3				Bio repeat #1				Bio repeat #2				Bio repeat #3
AQP1	0.738123	1.26745	0.994424		0.860853	1.34149	0.797656		1.02923	1.07043	0.90034		0.317596	0.32203	0.461776		0.370404	0.437444	0.478693		0.600153	0.48165	0.642959
AQP3	0.788927	1.21248	0.99859		0.855591	1.20163	0.94278		1.00089	1.0232	0.975908		0.392645	0.444821	0.423754		1.95657	2.05384	1.82554		0.389659	0.474213	0.45392
AQP5	1.07962	0.926925	0.993454		0.412849	0.467709	2.11944		0.850777	0.855367	1.29385		0.571909	0.600343	0.454975		1.02599	0.331486	0.187767		0.353277	0.727562	3.7616
ATP1A1	0.855242	1.59594	0.54882		1.02472	1.1136	0.861683		1.04331	0.872001	1.08469		0.512067	0.505017	0.70437		0.531655	0.524335	0.805838		0.239368	0.189464	0.217608
NHE1	0.955182	1.08964	0.955182		0.816909	1.01977	1.16332		0.964377	0.951861	1.08376		0.601727	0.715578	0.730614		0.785444	0.830228	0.763966		0.549372	0.521514	0.582417
SLC12A1	1.1359	1.34149	0.522619		0.883667	1.18228	0.934052		0.941011	1.0074	1.05159		0.434421	0.416724	0.61012		0.296254	0.364732	0.430745		0.131234	0.119803	0.103746
SLC12A2	0.937222	1.09921	0.963571		0.864252	1.08638	1.04937		1.00816	0.979727	1.01212		0.882578	0.926457	0.999859		0.78614	0.830964	0.684374		0.500474	0.559421	0.50697
CFTR	0.796174	1.22362	0.980205		0.979582	1.12525	0.895173		1.03086	0.845692	1.12345		0.094371	0.259623	0.198126		0.140007	0.124444	0.20216		0.739673	0.746242	0.704555
TRPM7	1.04876	1.13973	0.811513		0.810306	1.01153	1.17816		1.0654	0.89222	1.04238		0.301178	0.297031	0.510041		0.20025	0.611266	0.432231		0.422455	0.431579	0.412601
TRPV4					0.933965	1.05807	1.00796		0.856757	0.812746	1.3305						0.354725	0.215353	0.39633		0.474399	0.444109	0.431588
Figure 4 d
	ADPKD_CT												ADPKD_DeltaP
	Bio repeat #1				Bio repeat #2				Bio repeat #3				Bio repeat #1				Bio repeat #2				Bio repeat #3
AQP1	0.771116	0.867551	1.36133		0.767718	0.932159	1.30012		0.966127	1.01113	1.02274		1.40934	2.13616	0.88578		0.828543	1.35533	0.420054		0.786642	0.87394	0.80293
AQP3	0.694141	0.743962	1.5619		0.784947	0.688089	1.52696		0.863316	1.03111	1.10557		0.647656	0.775554	0.866517		1.65941	1.93277	2.04297		1.16091	1.00481	1.08232
AQP5	0.920643	1.0649	1.01446		0.857961	1.07102	1.07102		0.895301		1.1047		1.12562	1.02152	0.946525		0.271493	0.233094	0.241314		10.2176	2.85923	4.97887
ATP1A1	0.841913	1.15809			0.795922	1.38578	0.818298		0.978877	0.936589	1.08453		2.34309	1.29991			1.14925	1.02151	1.02861		0.976059	0.598883	0.666861
NHE1	0.868612	1.062	1.06939		0.892152	1.14501	0.962836		0.947632	1.07046	0.981904		1.00471	1.21149	1.13036		0.534167	0.537882	0.584535		0.690029	0.73127	0.705155
SLC12A1					0.358097	0.938496	1.70341		0.795691	1.32356	0.880752						1.40291	1.43239	1.06321		1.7856	1.25128	1.01398
SLC12A2	0.865281	1.00086	1.13386		0.891954	1.01751	1.09054		1.00864	1.04275	0.948605		0.779835	1.50654	1.21524		0.333334	0.719487	0.643959		0.548552	0.605736	0.665896
CFTR	0.976018	0.955932	1.06805		0.934246	1.06575			0.860496	0.973286	1.16622		0.302494	0.250864	0.173737		1.24995	1.04382			0.458726	0.53727	0.508102
TRPM7	0.844238	1.21902	0.936741		0.828319	1.11594	1.05574		1.00025	0.875461	1.12428		0.821153	1.02507	0.695307		0.469194	0.69653	0.499397		0.553987	0.61155	0.655446
TRPV4	0.476571	0.732431	1.791		0.824948	0.748656	1.4264		0.639721	0.461346	1.89893		0.847194	0.62884	0.62884		0.42702	1.02981	0.713198		1.33736	1.08379	1.24838
Figure 4 e
	DMSO_CT												DMSO_DeltaP
	Bio repeat #1				Bio repeat #2				Bio repeat #3				Bio repeat #1				Bio repeat #2				Bio repeat #3
AQP3	0.980139	1.26669	0.753176		1.0327	1.35325	0.614049		1.11043	0.993859	0.895716		0.176498	0.201343	0.199952		0.343035	0.320063	0.335975		0.251933	0.24167	0.251933
AQP5	1.47101	0.963801	0.56519		0.884621	0.948114	1.16726		1.10932	1.29207	0.598607		0.25944	0.120197	0.21968		0.121004	0.123547	0.140938		0.312014	0.20443	0.196103
ATP1A1	0.967856	1.03016	1.00199		0.969999	0.990381	1.03962		0.944949	0.991929	1.06312		0.466365	0.456767	0.532012		0.345332	0.355041	0.331265		0.165891	0.171741	0.179034
NHE1	0.920735	1.02162	1.05765		0.895173	0.979582	1.12524		1.03926	1.06847	0.89227		0.472218	0.495695	0.581368		0.21617	0.211721	0.238199		0.153419	0.15236	0.15883
SLC12A1	1.48972	1.17694	0.333335		1.0614	0.46845	1.47015		0.735921	1.38283	0.88125		0.0961687	0.257333	0.591197		0.126391	0.103375	0.294424		0.39437	0.148406	0.224942
SLC12A2	1.04404	0.947486	1.00848		0.990973	0.924611	1.08442		0.918605	1.03348	1.04791		0.61083	0.61083	0.57788		0.172769	0.169214	0.170391		0.0876268	0.0979043	0.090717
CFTR	1.06183	0.838891	1.09928		1.21294	0.623522	1.16353		1.15535	0.925519	0.919126		0.629912	0.515206	0.848638		0.242913	0.200061	0.226646		0.134748	0.105721	0.112526
TRPM7	0.953336	0.966644	1.08002		0.921089	0.921089	1.15782		1.05202	1.04475	0.903228		0.318138	0.482207	0.469021		0.0981691	0.126869	0.135036		0.0662086	0.0750066	0.073974
TRPV4	0.919143	0.964839	1.11602		0.876831	0.966184	1.15699		0.820204	1.10501	1.07479		1.0317	1.66443	1.48971		0.514189	0.901482	0.683195		0.274343	0.340106	0.349667
Figure 4 f
	DOX_CT													DOX_DeltaP
	Bio repeat #1			Bio repeat #2			Bio repeat #3			Bio repeat #4				Bio repeat #1			Bio repeat #2			Bio repeat #3			Bio repeat #4
AQP3	0.892461	1.29761	0.809925	0.976936	1.78551	0.237555	0.661786	0.929442	1.40877	0.870029	1.01335	1.11662		0.825035	1.03708	0.819336	0.662658	0.561102	0.541989	0.669476	0.769026	0.758438	0.862026	1.06128	0.82691
AQP5	1.27868	0.955719	0.765598	0.999856	0.979279	1.02086	1.25107	0.968056	0.780874	0.774297	1.31126	0.914439		1.35785	1.6487	2.00184	0.200239	0.162644	0.169551	0.53955	1.00684	1.06424	0.577393	0.53131	0.249589
ATP1A1	0.958837	1.02766	1.01351	0.979216	1.0279	0.992885	0.933687	0.993788	1.07252	0.947392	1.00141	1.0512		1.59773	1.46006	1.62003	0.69241	0.682877	0.7577	0.863147	0.931532	0.944536	0.466096	0.466096	0.466096
NHE1	0.856492	0.997585	1.14592	0.940793	1.01533	1.04388	0.976255	1.06093	0.962815	0.96555	1.03485	0.9996		1.36905	1.3502	1.4878	0.409504	0.415221	0.476963	0.753666	0.738155	0.836244	0.452531	0.47503	0.485011
SLC12A1	0.945868	1.10168	0.952447	0.559744	0.232103	2.20815	0.79571	1.10215	1.10215	0.684827	1.69797	0.617201		0.761216	1.74882	1.62043	0.215064	0.222648	0.191158	0.610042	0.850852	0.804955	0.351228	0.763383	0.429425
SLC12A2	0.989734	0.90445	1.10582	0.971459	0.958085	1.07046	0.909565	1.07419	1.01625	0.903137	1.0666	1.03027		1.69558	1.64921	1.58203	0.338734	0.334071	0.373253	0.846696	0.835039	0.801023	0.365941	0.363413	0.355934
CFTR	1.07941	1.17304	0.747552	1.21583	0.796608	0.987561	2.03183	0.470667	0.497504	1.46326	0.958723	0.578018		3.75006	2.82238	2.86178	0.921427	1.03666	0.638139	0.469581	0.602672	0.489522	0.272788	0.35499	0.377841
TRPM7	0.933039	0.972661	1.0943	0.90762	0.959371	1.13301	1.01148	1.01148	0.97703	0.986042	1.02792	0.986042		1.00464	1.34413	1.45063	0.175575	0.246586	0.269837	0.786294	0.89078	0.866422	0.265427	0.286457	0.313468
TRPV4	0.884008	0.865816	1.25018	0.917162	0.855742	1.2271	0.914729	0.966886	1.11839	0.897197	0.975015	1.12779		2.6186	3.86053	3.15753	0.648531	1.1853	0.96276	0.623337	0.686858	0.741276	0.341549	0.432317	0.411842

## Sheet: SI Fig2
Forward A to B			Reverse B to A
time, sec	Height, mm		time, sec	Height, mm
12	15		12	62
14	16		14	61
16	17		16	60
20	18		18	59
24	19		22	58
28	20		26	57
32	21		30	56
38	22		34	55
42	23		38	54
46	24		42	53
54	25		46	52
60	26		50	51
68	27		54	50
76	28		60	49
84	29		66	48
150	30		72	47
			80	46
			88	45
			96	44
			106	43
			120	42
			134	41
			154	40
			180	39
			218	38
			266	37
			344	36
			450	35

## Sheet: SI Fig3
SIFigure 3a
	TEER (Ohms/cm2)
Days	N = 1	N = 2	N = 3	N = 4	N = 5
0	79.1667	111.5	91.5	48.8333	24.66
1	224.833	186.833	166.167	138.5	58
2	169.167	144.833	252.167	194.167	206
3	151.5	101.5	163.167	145.167	126
4	87.1667	75.5	180.167	157.5	113
5	148.167	103.833	183.167	134.5	130
6	163.833	122.5	229.167	166.167	108.44
7	69.8333	73.5	197.167	143.833	130
SIFigure 3b
	TEER (Ohms/cm2)
	NHKm					NHKc					ADPKD
Days	N = 1	N = 2	N = 3	N = 4		N = 1	N = 2	N = 3	N = 4		N = 1	N = 2	N = 3	N = 4
0	31.2467	74.9133	61.58	68.88		16.2467	82.9133	129.58	78		291.247	129.58	121.247	139.222
1	11.2467	85.2467	122.913	91.3		144.58	61.9133	199.58	132		288.247	114.913	253.247	172
2	197.913	215.913	149.58	120		75.58	135.913	117.58	201		88.2467	256.247	251.58	388.5
3	97.2467	270.58	88.2467	171.33		118.913	130.913	81.2467	369		151.247	356.247	134.913	392.333
4	99.9133	96.9133	185.913	242		143.247	135.247	152.58	492		258.58	498.247	237.913	388
5	166.913	147.913	139.247	156		107.58	212.58	214.58	610		407.913	930.247		304.111
6	60.58	222.247	170.913	127		208.247	211.58	203.58	492		330.247	639.247	253.58	436.5
7	116.247	198.58	116.58	177		83.2467	190.913	165.913	457		219.247	674.58	265.247	429.3

## Sheet: SI Fig4
SI Figure 4 d,e,f
Note- ImageJ macro and command Ctrl+K was used to generate intensity profile
Dome Top																	Dome bottom
UNSTRETCHED								STRETCHED									UNSTRETCHED								STRETCHED
Macro				Ctrl + K				Macro				Ctrl + K					Macro				Ctrl + K				Macro				Ctrl + K
distance (pixels)	NaK int	Factin Int		distance (um)	Factin int	NaK Int		distance (pixels)	NaK int	Factin Int		distance (um)	Factin int	NaK Int			distance (pixels)	NaK int	Factin Int		distance (um)	Factin int	NaK Int		distance (pixels)	NaK int	Factin Int		distance (um)	Factin int	NaK Int
0	2.8235	1.4118		0	1.4118			0	3.4211	2.3684		0	2	3.4211			0	3.1053	2		0	2	3.1053		0	2.2222	2.5556		0	2.5556	2.2222
1	2.5294	1.7059		0.1582	1.7059			1	2.2632	1.9474		0.1582	1.6842	2.2632			1	4.4737	2.4737		0.1582	2.4737	4.4737		1	4.3333	2.3333		0.1582	2.3333	4.3333
2	2.8235	2.5294		0.3164	2.5294			2	3.1579	2		0.3164	1.7368	3.1579			2	3.8947	3.0526		0.3164	3.0526	3.8947		2	4.1667	1.6111		0.3164	1.6111	4.1667
3	2.7059	1.4118		0.4747	1.4118			3	3	2		0.4747	2.1579	3			3	4.7895	2.2105		0.4747	2.2105	4.7895		3	3.8333	1.7778		0.4747	1.7778	3.8333
4	3.4706	1.3529		0.6329	1.3529			4	3.1579	1.6842		0.6329	1.7895	3.1579			4	4.1579	2.2105		0.6329	2.2105	4.1579		4	4.7222	1.8333		0.6329	1.8333	4.7222
5	2.7059	1.7059		0.7911	1.7059			5	2.5263	1.7368		0.7911	1.3684	2.5263			5	3.5263	2.1053		0.7911	2.1053	3.5263		5	5.2222	1.7222		0.7911	1.7222	5.2222
6	2.9412	3.3529		0.9493	3.3529			6	2.2105	2.1579		0.9493	1.6842	2.2105			6	3.8947	2		0.9493	2	3.8947		6	4.5556	2.8333		0.9493	2.8333	4.5556
7	2.0588	1.8235		1.1076	1.8235			7	2.9474	1.7895		1.1076	1.8947	2.9474			7	3.4737	1.8421		1.1076	1.8421	3.4737		7	3.7778	2.6667		1.1076	2.6667	3.7778
8	3	2.1176		1.2658	2.1176			8	2.5263	1.3684		1.2658	1.7368	2.5263			8	2.9474	1.1579		1.2658	1.1579	2.9474		8	3.4444	1.8333		1.2658	1.8333	3.4444
9	2.8235	1.6471		1.424	1.6471			9	4	1.6842		1.424	1.6842	4			9	3	1.6842		1.424	1.6842	3		9	3.4444	1.6667		1.424	1.6667	3.4444
10	4.7059	2		1.5822	2			10	3.6842	1.8947		1.5822	1.4737	3.6842			10	2.6842	2.4211		1.5822	2.4211	2.6842		10	3.1111	1.2222		1.5822	1.2222	3.1111
11	4	2.2353		1.7405	2.2353			11	4.2105	1.7368		1.7405	1.7895	4.2105			11	3.2632	2.5263		1.7405	2.5263	3.2632		11	3.5	1.1667		1.7405	1.1667	3.5
12	2.1176	3.4118		1.8987	3.4118			12	4.3158	1.6842		1.8987	2.5263	4.3158			12	4.6316	2.3158		1.8987	2.3158	4.6316		12	3.1667	1.7222		1.8987	1.7222	3.1667
13	2.8235	1.8235		2.0569	1.8235			13	3.1053	1.4737		2.0569	2.1053	3.1053			13	5.3684	2.3158		2.0569	2.3158	5.3684		13	3.7778	1.7222		2.0569	1.7222	3.7778
14	3.4706	2.4706		2.2151	2.4706			14	3.1053	1.7895		2.2151	2.0526	3.1053			14	5.0526	2.3158		2.2151	2.3158	5.0526		14	3.4444	2.0556		2.2151	2.0556	3.4444
15	2.3529	2.5294		2.3733	2.5294			15	2.8421	2.5263		2.3733	1.8421	2.8421			15	4.5263	2.3158		2.3733	2.3158	4.5263		15	2.5556	1.8333		2.3733	1.8333	2.5556
16	2.4706	1.9412		2.5316	1.9412			16	3.1579	2.1053		2.5316	1.8421	3.1579			16	5.2105	2.2105		2.5316	2.2105	5.2105		16	3.4444	1.9444		2.5316	1.9444	3.4444
17	1.9412	1.5294		2.6898	1.5294			17	3.6316	2.0526		2.6898	2	3.6316			17	6.3684	2.6316		2.6898	2.6316	6.3684		17	3.6111	2		2.6898	2	3.6111
18	2.6471	2.6471		2.848	2.6471			18	3.8947	1.8421		2.848	1.9474	3.8947			18	8.1579	2.8421		2.848	2.8421	8.1579		18	3.3333	1.9444		2.848	1.9444	3.3333
19	2.6471	2.5882		3.0062	2.5882			19	3.1053	1.8421		3.0062	2	3.1053			19	6.7895	3.2105		3.0062	3.2105	6.7895		19	3.2778	2.5556		3.0062	2.5556	3.2778
20	2.6471	3.7059		3.1645	3.7059			20	3.5263	2		3.1645	1.8421	3.5263			20	5.8421	2.4737		3.1645	2.4737	5.8421		20	2.8889	2		3.1645	2	2.8889
21	3.4706	2.4706		3.3227	2.4706			21	3.8947	1.9474		3.3227	1.9474	3.8947			21	4.8421	2.4737		3.3227	2.4737	4.8421		21	3.6111	2.1111		3.3227	2.1111	3.6111
22	4.2353	3.9412		3.4809	3.9412			22	3	2		3.4809	1.9474	3			22	5.2105	2.8947		3.4809	2.8947	5.2105		22	3.7222	2.2778		3.4809	2.2778	3.7222
23	5.1176	2.7647		3.6391	2.7647			23	3.1053	1.8421		3.6391	1.6842	3.1053			23	4.7895	3.8421		3.6391	3.8421	4.7895		23	3.8889	2.6667		3.6391	2.6667	3.8889
24	4.2353	3.2941		3.7974	3.2941			24	3.6842	1.9474		3.7974	2.2632	3.6842			24	4.9474	3.0526		3.7974	3.0526	4.9474		24	3.4444	2.7222		3.7974	2.7222	3.4444
25	3.7647	3.6471		3.9556	3.6471			25	3.2105	1.9474		3.9556	1.7368	3.2105			25	5.0526	2.6316		3.9556	2.6316	5.0526		25	3.5556	3.1667		3.9556	3.1667	3.5556
26	5.4118	3.5882		4.1138	3.5882			26	3.3684	1.6842		4.1138	1.6316	3.3684			26	3.8947	2.7895		4.1138	2.7895	3.8947		26	5.2222	1.7222		4.1138	1.7222	5.2222
27	4.8824	3.8824		4.272	3.8824			27	3.1579	2.2632		4.272	1.3684	3.1579			27	5.5789	3.0526		4.272	3.0526	5.5789		27	4.0556	1.8333		4.272	1.8333	4.0556
28	5.7059	5.5294		4.4302	5.5294			28	3.6842	1.7368		4.4302	1.4737	3.6842			28	8.1053	3.2105		4.4302	3.2105	8.1053		28	3.9444	2.2778		4.4302	2.2778	3.9444
29	4.5882	5.5294		4.5885	5.5294			29	3.3684	1.6316		4.5885	1.8421	3.3684			29	7.3158	3.8421		4.5885	3.8421	7.3158		29	4.6667	2.6667		4.5885	2.6667	4.6667
30	6.6471	6.1765		4.7467	6.1765			30	2.6842	1.3684		4.7467	2.1579	2.6842			30	4.9474	3.6316		4.7467	3.6316	4.9474		30	6.2778	3.2222		4.7467	3.2222	6.2778
31	6.5882	7.5294		4.9049	7.5294			31	3.0526	1.4737		4.9049	2.0526	3.0526			31	5	3.1579		4.9049	3.1579	5		31	5.6111	3.1111		4.9049	3.1111	5.6111
32	5.8824	7.2353		5.0631	7.2353			32	3.3158	1.8421		5.0631	1.2105	3.3158			32	5.7368	3.7895		5.0631	3.7895	5.7368		32	4.9444	3.2778		5.0631	3.2778	4.9444
33	8	5.4706		5.2214	5.4706			33	2.1053	2.1579		5.2214	1.5789	2.1053			33	7.6316	4		5.2214	4	7.6316		33	4.8333	3.3889		5.2214	3.3889	4.8333
34	8.4706	7.3529		5.3796	7.3529			34	2.6842	2.0526		5.3796	2.4211	2.6842			34	8.7368	3.6842		5.3796	3.6842	8.7368		34	3.6667	4.3889		5.3796	4.3889	3.6667
35	7.8824	8.4118		5.5378	8.4118			35	2.9474	1.2105		5.5378	2.6316	2.9474			35	7.2105	3.8421		5.5378	3.8421	7.2105		35	4.3333	3.6667		5.5378	3.6667	4.3333
36	10.0588	9.1176		5.696	9.1176			36	3.2632	1.5789		5.696	1.7895	3.2632			36	7.7368	4.1053		5.696	4.1053	7.7368		36	4.3333	2.4444		5.696	2.4444	4.3333
37	10.3529	10.4706		5.8543	10.4706			37	3.2632	2.4211		5.8543	1.5263	3.2632			37	7.6316	4.4211		5.8543	4.4211	7.6316		37	5.0556	3.0556		5.8543	3.0556	5.0556
38	8.6471	11.8824		6.0125	11.8824			38	3.4211	2.6316		6.0125	1.5789	3.4211			38	8.7895	5.5789		6.0125	5.5789	8.7895		38	6.2222	2.9444		6.0125	2.9444	6.2222
39	12.8235	13.1176		6.1707	13.1176			39	3.7368	1.7895		6.1707	2.5263	3.7368			39	7.6316	5.4211		6.1707	5.4211	7.6316		39	6.0556	3.6111		6.1707	3.6111	6.0556
40	12.7647	15.3529		6.3289	15.3529			40	3.3684	1.5263		6.3289	2.2632	3.3684			40	7.7368	6.3158		6.3289	6.3158	7.7368		40	6.2778	4.5556		6.3289	4.5556	6.2778
41	10.2941	18.9412		6.4871	18.9412			41	3.1053	1.5789		6.4871	2.2105	3.1053			41	11.6316	7.3684		6.4871	7.3684	11.6316		41	6.1111	3.7778		6.4871	3.7778	6.1111
42	10.4706	18.9412		6.6454	18.9412			42	3.3158	2.5263		6.6454	2.2105	3.3158			42	12.8947	6.4737		6.6454	6.4737	12.8947		42	5.1667	3.2222		6.6454	3.2222	5.1667
43	13.0588	21.8235		6.8036	21.8235			43	2.6842	2.2632		6.8036	3.1053	2.6842			43	11.8947	8.8421		6.8036	8.8421	11.8947		43	6.6111	3.7778		6.8036	3.7778	6.6111
44	11.9412	22.7647		6.9618	22.7647			44	2.2105	2.2105		6.9618	2.5263	2.2105			44	15.1053	7.9474		6.9618	7.9474	15.1053		44	6.8333	3.3333		6.9618	3.3333	6.8333
45	12.0588	22.8235		7.12	22.8235			45	2.7895	2.2105		7.12	2.8421	2.7895			45	17.3684	7.6842		7.12	7.6842	17.3684		45	6.7222	3.8333		7.12	3.8333	6.7222
46	15.2353	21		7.2783	21			46	3.8947	3.1053		7.2783	3.1053	3.8947			46	14	8.2105		7.2783	8.2105	14		46	8.6111	3.8333		7.2783	3.8333	8.6111
47	15.2941	20.8235		7.4365	20.8235			47	2.3158	2.5263		7.4365	3.4211	2.3158			47	15	10.2105		7.4365	10.2105	15		47	10.5556	3.6111		7.4365	3.6111	10.5556
48	15	21.8824		7.5947	21.8824			48	2.5789	2.8421		7.5947	4.1053	2.5789			48	21.3158	11.2632		7.5947	11.2632	21.3158		48	9.7222	4.5556		7.5947	4.5556	9.7222
49	15.8824	21.6471		7.7529	21.6471			49	2.9474	3.1053		7.7529	3.7368	2.9474			49	31.3684	12.8421		7.7529	12.8421	31.3684		49	8.9444	5.2222		7.7529	5.2222	8.9444
50	14	19.7059		7.9112	19.7059			50	3.1579	3.4211		7.9112	2.8947	3.1579			50	40.3158	15.7895		7.9112	15.7895	40.3158		50	9.1111	4.3889		7.9112	4.3889	9.1111
51	12.4118	17.7059		8.0694	17.7059			51	3.9474	4.1053		8.0694	3.5263	3.9474			51	51.4211	16.9474		8.0694	16.9474	51.4211		51	10.3889	4.1667		8.0694	4.1667	10.3889
52	13.4706	15.2353		8.2276	15.2353			52	4	3.7368		8.2276	4	4			52	61.4737	19.8421		8.2276	19.8421	61.4737		52	12.1667	5.0556		8.2276	5.0556	12.1667
53	12.6471	13		8.3858	13			53	4.5789	2.8947		8.3858	3.6842	4.5789			53	60.5263	27.5789		8.3858	27.5789	60.5263		53	13.6111	5.6111		8.3858	5.6111	13.6111
54	10.5882	14		8.544	14			54	5.5263	3.5263		8.544	5.1053	5.5263			54	54	38.7368		8.544	38.7368	54		54	16.2222	5.6667		8.544	5.6667	16.2222
55	15.2353	14.8824		8.7023	14.8824			55	5.3684	4		8.7023	6.4737	5.3684			55	45.6316	54.0526		8.7023	54.0526	45.6316		55	17.8889	6.0556		8.7023	6.0556	17.8889
56	11.4118	15.6471		8.8605	15.6471			56	5.7368	3.6842		8.8605	8	5.7368			56	37.7895	67.3158		8.8605	67.3158	37.7895		56	16.5	7		8.8605	7	16.5
57	10.8235	15.7647		9.0187	15.7647			57	6.2105	5.1053		9.0187	8.8947	6.2105			57	25.2632	74.4211		9.0187	74.4211	25.2632		57	19.7222	5.2778		9.0187	5.2778	19.7222
58	11.5294	11.1176		9.1769	11.1176			58	6.0526	6.4737		9.1769	12.0526	6.0526			58	21.6842	70.1579		9.1769	70.1579	21.6842		58	21.6667	6.2778		9.1769	6.2778	21.6667
59	11.8235	12.3529		9.3352	12.3529			59	7.1053	8		9.3352	16.1579	7.1053			59	16.3158	57.7368		9.3352	57.7368	16.3158		59	35.4444	9.0556		9.3352	9.0556	35.4444
60	11.5882	10.6471		9.4934	10.6471			60	7.3158	8.8947		9.4934	20.3158	7.3158			60	16.4737	48.2105		9.4934	48.2105	16.4737		60	57.5556	11.3889		9.4934	11.3889	57.5556
61	11.8235	12.7059		9.6516	12.7059			61	7.7368	12.0526		9.6516	23.3684	7.7368			61	16.6316	34.7368		9.6516	34.7368	16.6316		61	65.9444	18.3333		9.6516	18.3333	65.9444
62	12.7059	11.5882		9.8098	11.5882			62	9.7895	16.1579		9.8098	26.4737	9.7895			62	17.4737	25.8947		9.8098	25.8947	17.4737		62	64.5556	26.9444		9.8098	26.9444	64.5556
63	12.1765	11		9.9681	11			63	11.8947	20.3158		9.9681	29	11.8947			63	17.3684	19.2105		9.9681	19.2105	17.3684		63	55.1111	35.2222		9.9681	35.2222	55.1111
64	14.2941	13		10.1263	13			64	13.6842	23.3684		10.1263	31.3684	13.6842			64	11.6316	15.7895		10.1263	15.7895	11.6316		64	53.1667	40.3333		10.1263	40.3333	53.1667
65	17.7647	12		10.2845	12			65	13.8421	26.4737		10.2845	36.8421	13.8421			65	10.8947	14.4211		10.2845	14.4211	10.8947		65	57.4444	43.7778		10.2845	43.7778	57.4444
66	17.7059	10.4118		10.4427	10.4118			66	16.2105	29		10.4427	38.3158	16.2105			66	9.3684	11.8947		10.4427	11.8947	9.3684		66	54.6667	46		10.4427	46	54.6667
67	17.1765	12.9412		10.6009	12.9412			67	20	31.3684		10.6009	37.4211	20			67	7.9474	9.9474		10.6009	9.9474	7.9474		67	41.6111	42.1667		10.6009	42.1667	41.6111
68	18.8235	12.5294		10.7592	12.5294			68	20.3158	36.8421		10.7592	32.1053	20.3158			68	7.6316	10		10.7592	10	7.6316		68	33.9444	41.5556		10.7592	41.5556	33.9444
69	17	11.9412		10.9174	11.9412			69	18.1053	38.3158		10.9174	27.2105	18.1053			69	7.3158	9.1053		10.9174	9.1053	7.3158		69	30.6111	39.0556		10.9174	39.0556	30.6111
70	17.3529	10.5882		11.0756	10.5882			70	13.2632	37.4211		11.0756	25.0526	13.2632			70	7.0526	7.4211		11.0756	7.4211	7.0526		70	33.3333	32.0556		11.0756	32.0556	33.3333
71	18.4706	11.1765		11.2338	11.1765			71	14.6316	32.1053		11.2338	23.1053	14.6316			71	6.6316	6.3684		11.2338	6.3684	6.6316		71	31.2222	28.0556		11.2338	28.0556	31.2222
72	22.4118	11.3529		11.3921	11.3529			72	14.8947	27.2105		11.3921	20.0526	14.8947			72	5.6842	6.4211		11.3921	6.4211	5.6842		72	29.8889	26.4444		11.3921	26.4444	29.8889
73	14.6471	13.3529		11.5503	13.3529			73	12.3684	25.0526		11.5503	17.5263	12.3684			73	7.3684	6.6316		11.5503	6.6316	7.3684		73	28.3333	26.5556		11.5503	26.5556	28.3333
74	15.1176	12.1176		11.7085	12.1176			74	11.1579	23.1053		11.7085	16.0526	11.1579			74	7.5263	4.6316		11.7085	4.6316	7.5263		74	25.1111	31.8333		11.7085	31.8333	25.1111
75	17	11.6471		11.8667	11.6471			75	17.0526	20.0526		11.8667	12.8947	17.0526			75	7.7895	4.0526		11.8667	4.0526	7.7895		75	25.0556	31.6111		11.8667	31.6111	25.0556
76	18	11.7647		12.025	11.7647			76	14.5789	17.5263		12.025	12	14.5789			76	5.5789	5.2105		12.025	5.2105	5.5789		76	27	31.0556		12.025	31.0556	27
77	9.1765	13.6471		12.1832	13.6471			77	9.1579	16.0526		12.1832	11.5789	9.1579			77	7.1053	7.1579		12.1832	7.1579	7.1053		77	25.4444	37.1667		12.1832	37.1667	25.4444
78	8.6471	14.2941		12.3414	14.2941			78	9.7368	12.8947		12.3414	9.5263	9.7368			78	5.9474	8.2632		12.3414	8.2632	5.9474		78	19.3333	48.7778		12.3414	48.7778	19.3333
79	9.4118	13.7059		12.4996	13.7059			79	10.6316	12		12.4996	8.7368	10.6316			79	6.5263	10.1053		12.4996	10.1053	6.5263		79	18.0556	59.9444		12.4996	59.9444	18.0556
80	7.5294	13.2353		12.6578	13.2353			80	8.7895	11.5789		12.6578	7.9474	8.7895			80	8.7895	10.2105		12.6578	10.2105	8.7895		80	19.6667	66.8333		12.6578	66.8333	19.6667
81	6.9412	12.1176		12.8161	12.1176			81	7.5263	9.5263		12.8161	7.7895	7.5263			81	8.3684	8.7895		12.8161	8.7895	8.3684		81	16.8333	65.8333		12.8161	65.8333	16.8333
82	9	8.6471		12.9743	8.6471			82	6.5789	8.7368		12.9743	6.1053	6.5789			82	9	8.3684		12.9743	8.3684	9		82	13.9444	57.4444		12.9743	57.4444	13.9444
83	7.8824	8.7059		13.1325	8.7059			83	7.3158	7.9474		13.1325	5.8947	7.3158			83	10.3684	8.2105		13.1325	8.2105	10.3684		83	8.5	45.2222		13.1325	45.2222	8.5
84	7.4706	9.7059		13.2907	9.7059			84	6.3684	7.7895		13.2907	5.6316	6.3684			84	12.1579	8.9474		13.2907	8.9474	12.1579		84	5.5556	31.1111		13.2907	31.1111	5.5556
85	11.1765	9.0588		13.449	9.0588			85	5.2632	6.1053		13.449	4.8947	5.2632			85	11.1053	8.7895		13.449	8.7895	11.1053		85	7.1111	18.3333		13.449	18.3333	7.1111
86	11.6471	9.2353		13.6072	9.2353			86	6.9474	5.8947		13.6072	4.2632	6.9474			86	9.1579	8		13.6072	8	9.1579		86	8.4444	11.4444		13.6072	11.4444	8.4444
87	9.7059	8.5294		13.7654	8.5294			87	5.6842	5.6316		13.7654	4.5789	5.6842			87	11.1053	8.4737		13.7654	8.4737	11.1053		87	5.3333	8.3889		13.7654	8.3889	5.3333
88	8.1765	9.8824		13.9236	9.8824			88	3.7368	4.8947		13.9236	4.8947	3.7368			88	14.2632	12.4737		13.9236	12.4737	14.2632		88	4.6111	6.3333		13.9236	6.3333	4.6111
89	10.5294	7.5882		14.0819	7.5882			89	4.2105	4.2632		14.0819	4.7895	4.2105			89	16.1053	18.2105		14.0819	18.2105	16.1053		89	3.3889	4.5		14.0819	4.5	3.3889
90	12.7059	6.6471		14.2401	6.6471			90	4.7368	4.5789		14.2401	3.8947	4.7368			90	20.5263	28.9474		14.2401	28.9474	20.5263		90	5.7778	4.9444		14.2401	4.9444	5.7778
91	13.4706	4.6471		14.3983	4.6471			91	5.4211	4.8947		14.3983	3.3158	5.4211			91	22.4211	41		14.3983	41	22.4211		91	6.3333	4		14.3983	4	6.3333
92	14.9412	6.6471		14.5565	6.6471			92	4.1053	4.7895		14.5565	3.1579	4.1053			92	17.4737	49.3158		14.5565	49.3158	17.4737		92	4.7222	4		14.5565	4	4.7222
93	12.3529	6.1765		14.7147	6.1765			93	3.5263	3.8947		14.7147	2.8947	3.5263			93	13.6842	49.4737		14.7147	49.4737	13.6842		93	4.2778	3.3333		14.7147	3.3333	4.2778
94	10	6.7059		14.873	6.7059			94	3.2105	3.3158		14.873	3.2105	3.2105			94	13.6842	49.3684		14.873	49.3684	13.6842		94	4.3333	2.5		14.873	2.5	4.3333
95	8.2353	7		15.0312	7			95	3.4737	3.1579		15.0312	3.5263	3.4737			95	14.1053	46.6316		15.0312	46.6316	14.1053		95	5.3333	2.7222		15.0312	2.7222	5.3333
96	9.5294	7.8235		15.1894	7.8235			96	3.5789	2.8947		15.1894	3.2632	3.5789			96	10.2105	33.6316		15.1894	33.6316	10.2105		96	6.2778	3.2778		15.1894	3.2778	6.2778
97	15.4706	5.2941		15.3476	5.2941			97	3	3.2105		15.3476	2.4737	3			97	8.9474	20.1053		15.3476	20.1053	8.9474		97	6.4444	3.7222		15.3476	3.7222	6.4444
98	15.2353	7.9412		15.5059	7.9412			98	3.6842	3.5263		15.5059	3.6842	3.6842			98	6.5789	13.2632		15.5059	13.2632	6.5789		98	4.7222	3.3889		15.5059	3.3889	4.7222
99	12.4118	8.2353		15.6641	8.2353			99	2.7895	3.2632		15.6641	3.4211	2.7895			99	4.7368	8.6842		15.6641	8.6842	4.7368		99	4.6111	2.8333		15.6641	2.8333	4.6111
100	13.5882	7.5882		15.8223	7.5882			100	2.1053	2.4737		15.8223	2.8947	2.1053			100	4.2632	6.1579		15.8223	6.1579	4.2632		100	4.1667	3.0556		15.8223	3.0556	4.1667
101	9.8824	8.8824		15.9805	8.8824			101	2.4211	3.6842		15.9805	2.1053	2.4211			101	4.7895	5.3684		15.9805	5.3684	4.7895		101	4.8889	2.7222		15.9805	2.7222	4.8889
102	11.9412	10.8235		16.1388	10.8235			102	3.5263	3.4211		16.1388	2.0526	3.5263			102	5.5263	4.4737		16.1388	4.4737	5.5263		102	3.6111	2.1111		16.1388	2.1111	3.6111
103	12.0588	9.6471		16.297	9.6471			103	3.6316	2.8947		16.297	3.0526	3.6316			103	3.7895	3.5789		16.297	3.5789	3.7895		103	4.7222	2.3333		16.297	2.3333	4.7222
104	10.5882	11.7647		16.4552	11.7647			104	3	2.1053		16.4552	2.8421	3			104	2.8947	3.5263		16.4552	3.5263	2.8947		104	4.6667	2.1667		16.4552	2.1667	4.6667
105	10.0588	12.7059		16.6134	12.7059			105	2.6316	2.0526		16.6134	2.1579	2.6316			105	3.5263	4.2632		16.6134	4.2632	3.5263		105	3.5556	2.3889		16.6134	2.3889	3.5556
106	7.8235	10.2941		16.7716	10.2941			106	2.7895	3.0526		16.7716	2.7368	2.7895			106	4.3684	4.1579		16.7716	4.1579	4.3684		106	4.2222	3		16.7716	3	4.2222
107	6.9412	7.7059		16.9299	7.7059			107	3.2105	2.8421		16.9299	2.8421	3.2105			107	5	2.9474		16.9299	2.9474	5		107	6.1111	1.9444		16.9299	1.9444	6.1111
108	7.6471	6		17.0881	6			108	2.8421	2.1579		17.0881	2.6316	2.8421			108	3.8421	3.2105		17.0881	3.2105	3.8421		108	5.5	2.3889		17.0881	2.3889	5.5
109	6.3529	6.0588		17.2463	6.0588			109	2.3158	2.7368		17.2463	2.5263	2.3158			109	2.7895	2.6316		17.2463	2.6316	2.7895		109	6.0556	3.1111		17.2463	3.1111	6.0556
110	6.4706	5.7059		17.4045	5.7059			110	2.2632	2.8421		17.4045	2.3158	2.2632			110	1.7895	2.4211		17.4045	2.4211	1.7895		110	5.7222	3.0556		17.4045	3.0556	5.7222
111	6.1765	5.3529		17.5628	5.3529			111	2.6842	2.6316		17.5628	2.2632	2.6842			111	2.7895	2.2632		17.5628	2.2632	2.7895		111	4.6667	2.5556		17.5628	2.5556	4.6667
112	6.4706	5.7059		17.721	5.7059			112	3.0526	2.5263		17.721	2.2632	3.0526			112	3.4737	2.6842		17.721	2.6842	3.4737		112	3.8333	2.4444		17.721	2.4444	3.8333
113	5.4706	5.2353		17.8792	5.2353			113	3.1053	2.3158		17.8792	2.1053	3.1053			113	3.6316	3.8947		17.8792	3.8947	3.6316		113	4.1111	2.3333		17.8792	2.3333	4.1111
114	5.8824	6.4118		18.0374	6.4118			114	2.8947	2.2632		18.0374	2.0526	2.8947			114	3.5789	3.1053		18.0374	3.1053	3.5789		114	3.1111	2.3333		18.0374	2.3333	3.1111
115	3.0588	5.4118		18.1956	5.4118			115	3.5789	2.2632		18.1956	1.8947	3.5789			115	3.4737	2.2105		18.1956	2.2105	3.4737		115	3.7222	2.7222		18.1956	2.7222	3.7222
116	3.8824	3.4706		18.3539	3.4706			116	2.6842	2.1053		18.3539	2.3158	2.6842			116	4.3684	2.3158		18.3539	2.3158	4.3684		116	3.6667	2.5556		18.3539	2.5556	3.6667
117	6.4118	5.2353		18.5121	5.2353			117	2.4211	2.0526		18.5121	2	2.4211			117	3.6842	2.6316		18.5121	2.6316	3.6842		117	3.7222	3.3333		18.5121	3.3333	3.7222
118	7.7647	5.1176		18.6703	5.1176			118	2.6842	1.8947		18.6703	2.2632	2.6842			118	4	2.5789		18.6703	2.5789	4		118	4.7222	3.2778		18.6703	3.2778	4.7222
119	6.7059	4.5882		18.8285	4.5882			119	1.9474	2.3158		18.8285	2.2105	1.9474			119	3.6316	2.0526		18.8285	2.0526	3.6316		119	4.7222	2.8889		18.8285	2.8889	4.7222
120	6.2941	4.8235		18.9868	4.8235			120	2	2		18.9868	1.8421	2			120	3.4211	2.4211		18.9868	2.4211	3.4211		120	3.1667	2.9444		18.9868	2.9444	3.1667
121	8.3529	5.2941		19.145	5.2941			121	2.4211	2.2632		19.145	1.4737	2.4211			121	2.4211	3.2105		19.145	3.2105	2.4211		121	3.8333	2.1111		19.145	2.1111	3.8333
122	6.4706	6		19.3032	6			122	1.7895	2.2105		19.3032	2	1.7895			122	2.7895	2.8421		19.3032	2.8421	2.7895		122	3.1667	2.1111		19.3032	2.1111	3.1667
123	5.5294	3.6471		19.4614	3.6471			123	1.9474	1.8421		19.4614	1.7895	1.9474			123	3.3158	2.8947		19.4614	2.8947	3.3158		123	2.8333	2		19.4614	2	2.8333
124	4.7647	3.5294		19.6197	3.5294			124	2.9474	1.4737		19.6197	2.0526	2.9474			124	3.8947	3.1579		19.6197	3.1579	3.8947		124	3.1667	2.3333		19.6197	2.3333	3.1667
125	5.6471	3.0588		19.7779	3.0588			125	2.5789	2		19.7779	2.1053	2.5789			125	4.3684	3.3158		19.7779	3.3158	4.3684		125	3.5	3.1667		19.7779	3.1667	3.5
126	4.5882	3.1176		19.9361	3.1176			126	2.4737	1.7895		19.9361	1.5263	2.4737			126	3.7368	3.2105		19.9361	3.2105	3.7368		126	2.6111	3.3333		19.9361	3.3333	2.6111
127	6.1176	2.4706		20.0943	2.4706			127	3.4211	2.0526		20.0943	1.4211	3.4211			127	2.4211	2.5263		20.0943	2.5263	2.4211		127	3.5	2.6111		20.0943	2.6111	3.5
128	4.1176	3.2353		20.2525	3.2353			128	2.7895	2.1053		20.2525	1.4737	2.7895			128	3.3684	2.9474		20.2525	2.9474	3.3684		128	3.9444	3		20.2525	3	3.9444
129	2.7647	3.1765		20.4108	3.1765			129	2.3684	1.5263		20.4108	1.6316	2.3684			129	3.9474	3.6316		20.4108	3.6316	3.9474		129	3.8889	2.3333		20.4108	2.3333	3.8889
130	4.3529	2.2353		20.569	2.2353			130	3.0526	1.4211		20.569	1.8947	3.0526			130	4.1579	3		20.569	3	4.1579		130	2.8333	3.4444		20.569	3.4444	2.8333
131	6.4118	2.2941		20.7272	2.2941			131	3.2632	1.4737		20.7272	1.6316	3.2632			131	4.7895	2		20.7272	2	4.7895		131	3.2222	3.2778		20.7272	3.2778	3.2222
132	5	2.4118		20.8854	2.4118			132	2.2632	1.6316		20.8854	1.5263	2.2632			132	3.2105	1.9474		20.8854	1.9474	3.2105		132	4.3333	3		20.8854	3	4.3333
133	4.0588	2		21.0437	2			133	3	1.8947		21.0437	2.3684	3			133	2.7895	1.7895		21.0437	1.7895	2.7895		133	3.6111	2.8333		21.0437	2.8333	3.6111
								134	2.5263	1.6316		21.2019	1.7895	2.5263			134	3.8421	2.2632		21.2019	2.2632	3.8421		134	2.9444	3.0556		21.2019	3.0556	2.9444
								135	2.4211	1.5263		21.3601	1.7895	2.4211			135	3.4211	2.2105		21.3601	2.2105	3.4211		135	2.7222	2.6111		21.3601	2.6111	2.7222
								136	3.0526	2.3684		21.5183	1.5263	3.0526			136	3.2632	2.3158		21.5183	2.3158	3.2632		136	3.8333	2.7222		21.5183	2.7222	3.8333
								137	2.3684	1.7895		21.6766	1.6316	2.3684			137	3.9474	2.7368		21.6766	2.7368	3.9474		137	3.6667	2.8333		21.6766	2.8333	3.6667
								138	2.5263	1.7895		21.8348	1.6842	2.5263			138	3.7368	2.8947		21.8348	2.8947	3.7368		138	3.2222	3.0556		21.8348	3.0556	3.2222
								139	2.4211	1.5263		21.993	2.1053	2.4211			139	3.8421	2.3158		21.993	2.3158	3.8421		139	3.8889	2.3333		21.993	2.3333	3.8889
								140	2.5263	1.6316		22.1512	2.1579	2.5263			140	2.9474	1.4211		22.1512	1.4211	2.9474		140	4.0556	1.6111		22.1512	1.6111	4.0556
								141	2.2632	1.6842		22.3094	2.2105	2.2632			141	3.0526	2.0526		22.3094	2.0526	3.0526		141	3.6667	2.1111		22.3094	2.1111	3.6667
								142	2.4737	2.1053		22.4677	2.3684	2.4737			142	3.8947	2.5789		22.4677	2.5789	3.8947		142	3.3333	1.7222		22.4677	1.7222	3.3333
								143	2.2105	2.1579		22.6259	2.1053	2.2105			143	4.6316	2.5263		22.6259	2.5263	4.6316
								144	2.1579	2.2105		22.7841	1.7368	2.1579			144	3.4737	2.6842		22.7841	2.6842	3.4737
								145	2.1579	2.3684		22.9423	1.6316	2.1579			145	3.4737	2.2105		22.9423	2.2105	3.4737

## Sheet: SI Fig5
For 1 cell
No Dp																							DP																						Dp removed
Distance	1	2	3	4	5	6	7	8	9	10	11	12	13	14	15	16	17	18	19	20	21	22	1	2	3	4	5	6	7	8	9	10	11	12	13	14	15	16	17	18	19	20	21	22	1	2	3	4	5
0	1.40138	1.52525	1.43309	1.37146	1.22408	1.3955	1.31544	1.37455	1.20082	1.39466	1.28497	1.45497	1.57365	1.2245	1.2	1.3	1.5	1.35	1.6	1.5	1.65	1.5	1.47706	1.40388	1.39612	1.37826	1.62316	1.39211	1.54742	1.54739	1.71242	1.75027	1.77469	1.57915	1.63116	1.71851	1.64691	1.9125	1.85212	1.91826	2.05	1.73827	1.95376	1.90334	2.10752	2.24193	1.90427	2.03922	1.68417
0.15822	1.39561	1.34961	1.29744	1.25839	1.35645	1.44165	1.42242	1.40953	1.2251	1.46342	1.26874	1.46788	1.49765	1.23589	1.29965	1.44947	1.54982	1.20053	1.45053	1.40035	1.30123	1.3007	1.40792	1.25886	1.47662	1.31176	1.44984	1.71342	1.50019	1.48576	1.61092	1.76298	1.83568	1.4243	1.52708	1.77628	1.50686	2.11695	2.13254	2.07985	2.05	1.9679	2.04408	2.06737	1.92511	2.35412	1.99462	2.17314	1.84621
0.31645	1.2637	1.47295	1.42866	1.32743	1.31754	1.3926	1.443	1.40541	1.34828	1.51685	1.20062	1.44693	1.44723	1.2249	1.25003	1.59992	1.3501	1.44987	1.45	1.54992	1.34997	1.4999	1.3861	1.30359	1.18582	1.27308	1.42571	1.52065	1.51898	1.75007	1.67814	1.86955	1.80644	1.61806	1.51803	1.7177	1.60993	2.19786	1.84178	1.80542	1.95005	1.91463	1.8664	2.02245	2.15571	2.23533	2.16383	2.10373	2.10772
0.47467	1.30109	1.33435	1.44464	1.54192	1.20971	1.19186	1.36244	1.42888	1.28764	1.53336	1.34164	1.49581	1.46115	1.27136	1.35	1.44975	1.34988	1.45049	1.59988	1.44963	1.64913	1.4	1.32775	1.63974	1.46858	1.37849	1.51274	1.54427	1.36716	1.42546	1.60289	1.69984	1.82881	1.78889	1.63942	1.54689	1.65825	2.03539	1.87282	2.06104	2.04988	2.02382	2.00404	2.10427	1.85215	2.08812	2.27054	2.1355	2.22383
0.63289	1.35093	1.64593	1.41184	1.25446	1.28731	1.35811	1.51524	1.37731	1.29155	1.52076	1.51542	1.37737	1.40964	1.39387	1.35027	1.34919	1.30054	1.64891	1.55027	1.30054	1.30136	1.40027	1.56546	1.27678	1.74818	1.31781	1.40714	1.50362	1.80805	1.63104	1.57101	1.8661	1.98889	1.93585	1.69481	1.8269	1.66755	2.18436	2.01408	2.01914	2.00027	2.19445	2.2227	2.24374	2.22198	2.25794	2.22107	2.22611	2.21819
0.79112	1.4042	1.58263	1.56963	1.55742	1.43845	1.54838	1.48457	1.42128	1.49596	1.37966	1.29556	1.39104	1.45607	1.56005	1.40042	1.20254	1.40042	1.44958	1.60042	1.40042	1.54915	1.44915	1.36388	1.33171	1.33537	1.44019	1.65586	1.61077	1.86631	1.36835	1.5491	1.8682	2.0456	1.88861	1.59945	1.86904	1.92135	2.09457	1.99447	2.16095	2.05211	2.20963	2.33926	2.06802	2.26389	2.2055	2.37448	2.03898	2.11478
0.94934	1.40259	1.42524	1.50905	1.4804	1.38041	1.52565	1.28089	1.56974	1.37484	1.35919	1.292	1.53191	1.56003	1.50153	1.44828	1.50286	1.45114	1.40057	1.64714	1.44943	1.45057	1.35172	1.45048	1.41383	1.31587	1.61698	1.66452	1.69673	1.87117	1.48066	1.75852	2.0687	1.92297	2.06504	1.74363	1.92609	2.16055	2.4536	2.4276	2.17863	2.29943	2.2683	2.34216	2.06171	2.4223	2.26749	2.02128	1.98522	2.19811
1.10756	1.45914	1.2637	1.35772	1.25459	1.38347	1.38853	1.38385	1.39155	1.37041	1.51912	1.46298	1.53407	1.48818	1.35291	1.30288	1.7464	1.5464	1.44712	1.4	1.39928	1.50144	1.50144	1.46544	1.58975	1.6797	1.6879	1.73346	1.60072	1.74332	1.86074	1.82225	2.29234	2.0743	1.97716	1.60177	1.9989	2.05839	2.47038	2.28247	2.28898	2.25072	2.49433	2.08569	2.19618	2.45844	2.34988	2.22929	2.26616	2.39035
1.26578	1.40058	1.35916	1.37829	1.31054	1.72655	1.14415	1.45116	1.24584	1.51972	1.51218	1.38076	1.54039	1.55915	1.47053	1.5	1.5	1.30349	1.25436	1.4	1.35523	1.59651	1.59913	1.68883	1.49187	1.64461	1.69054	1.8731	1.54868	1.95727	1.87214	1.86349	2.23962	2.46389	2.05731	1.81139	2.22063	2.06732	2.4017	2.66623	2.37561	2.3	2.32972	2.14987	2.02054	2.6273	2.7644	2.00196	2.34694	2.48059
1.42401	1.81163	1.57563	1.48768	1.34327	1.60981	1.50976	1.6404	1.46986	1.42189	1.53947	1.49292	1.55307	1.55323	1.66447	1.50408	1.5	1.5	1.50102	1.40306	1.64592	1.4051	1.55612	1.57605	1.43758	1.99644	1.67476	1.83898	1.76059	2.12703	2.21056	2.24997	2.32151	2.23352	2.23819	1.8315	2.05227	2.15411	2.81362	2.9539	2.597	2.30204	2.42609	2.4444	2.18561	2.17364	2.52329	2.05636	2.72147	2.78364
1.58223	1.82996	1.77894	1.7166	1.4695	1.60136	1.63385	1.70257	1.67686	1.8009	1.5766	1.69486	1.64339	1.62285	1.53344	1.69299	1.50117	1.50468	1.55	1.54883	1.46169	1.64532	1.84532	1.92048	1.74476	1.90312	1.92932	2.10883	2.19887	2.12243	2.55178	2.39852	2.81734	2.39414	2.32322	1.91242	2.19392	2.28218	3.33497	3.27726	2.65242	2.40818	2.58343	2.26341	2.26538	2.12703	2.62641	2.37396	2.91863	2.78387
1.74045	1.95066	1.82529	1.86136	1.60907	1.78867	1.63517	1.74907	1.50948	1.8713	1.71591	1.69165	1.73502	1.55079	1.47233	1.41187	1.56055	1.70527	1.55659	1.50791	1.95	1.46318	1.66187	1.86446	1.90182	2.06012	2.29288	2.1366	2.45284	2.39302	2.58344	2.81563	3.20123	3.11733	2.97526	2.05258	2.32856	2.37346	3.61457	3.44226	3.09192	2.76055	2.80533	2.48474	2.25718	2.33349	2.54983	2.19794	3.19956	3.24297
1.89868	2.37781	2.31574	2.01295	1.68175	1.7801	1.96324	1.68971	1.83999	1.8409	1.50336	1.96968	1.653	1.89987	1.70818	1.85147	1.96028	1.8956	1.79706	1.80734	1.95587	1.94853	2.10294	2.30921	2.13102	2.26425	2.67647	2.862	2.46669	2.77094	2.50648	3.11033	3.18704	3.20319	3.06772	2.37383	2.54121	2.55551	4.01036	4.28635	4.0354	3.17495	3.32406	2.54085	2.13486	2.84803	2.59415	2.49684	3.37498	3.07967
2.0569	3.0525	3.15652	2.48504	1.74337	1.81398	2.06943	1.95716	2.14249	1.92724	2.06564	2.27731	2.07471	2.10068	1.80554	1.90162	2.30162	1.76293	1.7097	2.04838	2.16131	1.90485	2.19838	2.29241	2.35594	2.78565	3.36988	3.60363	2.84696	3.24781	3.05375	3.61145	3.60606	3.55979	3.25951	2.53004	2.95767	2.88312	4.45665	5.09835	4.757	4.00646	3.75089	2.49787	2.30502	3.5066	2.65069	2.97689	4.09081	3.45273
2.21512	4.02177	4.11454	3.01016	2.60492	2.27355	2.59157	2.45154	2.25593	2.05257	2.14744	2.52182	2.71383	2.61888	2.15645	1.97472	2.36765	2.16589	2.01765	2.02119	2.50706	2.06412	2.1553	2.59829	2.8673	3.55086	3.62523	4.15582	3.51279	4.08804	3.7237	3.6938	4.0197	3.93314	3.61564	2.87428	3.46696	3.31896	5.03902	5.43262	5.30545	4.23884	3.96726	2.90269	2.6279	4.92411	3.20304	2.75623	4.3184	3.75137
2.37335	5.21891	5.26891	4.85007	3.50784	2.88866	3.64824	3.73025	2.94116	2.7105	2.77941	3.33999	3.64488	3.54624	2.57591	2.68641	2.90941	2.66133	2.53258	2.61725	2.77091	2.48833	2.3345	3.20647	3.88669	4.55303	4.90418	5.06978	3.81451	3.9659	4.22806	4.15501	4.44157	4.3627	4.03777	2.84609	3.4469	4.09952	5.15859	5.11695	5.4676	5.32875	5.03951	3.27443	3.17917	6.77574	4.06894	3.12424	5.19372	4.39934
2.53157	7.50931	6.86564	6.38256	5.15189	3.81007	5.10394	4.99845	4.43991	3.88438	4.09621	4.79846	5.21323	5.39718	3.61519	3.6929	4.44748	4.28258	3.41813	3.10781	4.60987	3.51606	3.26194	4.25635	5.43601	5.78892	5.76286	5.32161	4.44027	4.44164	4.14218	4.24673	4.79174	4.10727	4.2429	3.59725	4.17515	4.23406	4.44342	5.60709	5.68955	6.05413	5.65384	4.6596	4.00611	8.6304	6.1811	3.97233	6.01931	4.85683
2.68979	8.94222	8.45101	7.56151	7.44352	6.22475	7.14236	7.42494	6.35985	6.02806	5.52796	6.54242	7.68053	7.83134	5.5133	5.95406	5.67177	6.28192	5.11513	4.55406	6.08413	5.12528	4.82399	5.32043	6.59901	6.61794	6.10904	5.96246	4.66299	4.72848	4.8368	4.80372	4.80614	4.61572	4.41493	4.0791	4.56451	4.21617	4.47567	5.30348	5.61832	6.14557	5.74675	5.50388	5.16194	9.46453	8.35731	4.98679	6.66876	5.45419
2.84801	9.14912	8.68481	8.50505	8.66839	7.93964	8.63962	8.70018	8.34472	7.75604	7.28532	8.44214	9.27565	9.16147	7.80174	8.278	8.32364	8.09254	7.67091	6.88982	7.952	6.84927	7.58036	7.09564	7.0178	6.72403	6.24954	5.79717	5.77897	4.78578	4.66815	4.55194	4.90796	4.76939	4.30015	4.30221	4.24192	4.24213	4.14785	5.08186	5.58695	6.00509	6.00704	6.21622	6.69494	8.28631	8.90176	6.33022	6.2941	5.34194
3.00624	7.98245	7.26337	8.00054	8.40407	8.49335	8.70377	8.87923	8.97127	9.05647	8.8577	8.52002	9.48414	9.09462	9.08569	9.79974	8.72963	8.86204	9.08492	8.69246	8.91958	8.79471	9.12963	8.1097	6.13759	5.91517	5.74709	6.10326	6.33437	4.98837	4.67131	4.52	4.95829	4.99192	4.62679	4.2696	4.70048	4.3458	4.39577	4.79753	5.80285	5.09497	5.86832	6.78552	7.18943	6.44271	9.10384	7.44159	5.98217	5.4261
3.16446	6.13215	5.30926	5.79999	6.48803	7.12068	7.26912	6.69654	7.93041	7.98552	8.92128	6.78554	7.57064	7.87826	8.73823	8.73823	7.28291	7.10154	8.66162	8.44355	7.30686	7.70742	7.78137	6.70306	5.83046	5.37775	4.59704	4.89266	6.60898	5.03588	4.94398	4.55517	4.26408	4.9815	4.36043	4.40449	4.47554	4.87562	4.3089	4.91843	5.18614	5.01331	4.99012	5.79495	6.79953	5.33759	7.17376	7.30122	6.35477	5.0966
3.32268	4.63966	4.39696	4.6189	5.42513	5.0242	5.15846	4.70373	6.07892	6.01553	6.43193	4.90275	5.63742	5.53959	7.12819	6.60095	5.12688	5.25439	6.09876	6.43189	5.58813	6.83751	7.3572	6.01535	5.47885	4.91541	4.2705	4.76589	5.88663	4.92089	4.71409	4.19513	4.1013	4.49237	3.73146	4.19169	4.37123	4.93448	4.23147	4.73743	5.29503	5.20219	4.73072	5.23971	6.08591	4.40794	5.83776	6.69726	5.82795	4.72761
3.48091	3.87147	3.50012	3.91707	4.19757	4.29891	3.78171	3.77246	4.56471	3.99782	4.60273	4.10455	4.13265	4.3797	5.10161	4.08519	3.88519	3.64111	4.35557	4.40854	4.48188	4.91446	5.72003	4.3898	4.98681	4.59427	3.70596	4.38598	4.40777	4.13321	4.55415	3.93932	3.89348	4.15624	3.38748	3.97801	4.5814	4.4229	4.13011	4.42666	4.77542	4.39704	4.46184	5.00238	5.52274	3.66795	4.57006	6.16087	5.1237	3.97877
3.63913	3.02124	3.02981	3.21819	3.26941	3.44037	3.4619	3.09454	3.83731	4.00711	3.9521	3.65607	3.74305	3.79341	3.82297	3.79713	3.60957	3.4689	3.62823	3.73756	3.38445	4.30335	4.43445	4.1542	4.8275	3.69327	3.81445	4.13441	4.15042	3.88426	4.1372	3.62934	3.71072	3.79038	3.20306	4.15454	4.08035	4.13485	3.98584	4.6309	4.73077	4.31579	3.83534	4.6333	4.564	3.71044	4.15195	5.79766	4.63759	3.72293
3.79735	2.6341	2.63609	2.83577	2.9768	3.03194	3.09469	2.94616	3.05523	3.5218	3.31577	3.15128	3.48375	3.48555	3.12243	3.02609	2.99022	2.99674	3.25435	3.55	3.13696	3.59348	4.14131	3.67799	4.10296	3.73967	3.2388	3.67717	3.66186	3.51704	3.77619	3.37573	3.70254	3.24346	3.31545	3.94242	3.92056	4.10058	4.21136	4.22977	4.1662	3.79674	3.50626	4.54953	4.37462	3.74904	4.29339	5.15132	3.87569	3.4882
3.95558	2.25646	2.32892	2.70979	2.87044	2.88723	3.04623	2.57734	2.79927	3.01716	3.14168	3.12804	3.30486	3.25812	3.23291	3.36591	2.81932	2.95341	2.61023	3.52955	2.94659	3.47955	3.31023	3.55305	3.67827	3.36505	3.07857	3.23949	3.38593	3.80239	3.2396	3.66463	3.34234	3.04937	3.09711	3.97552	3.48684	3.51756	4.1625	3.79531	4.35032	3.72273	3.69906	4.46177	4.09402	3.68404	3.93376	4.63262	3.96495	3.31007
4.1138	2.29358	2.3194	2.48001	2.6732	2.69782	2.65328	2.45889	2.44101	2.89025	2.77135	2.69278	2.73803	2.63693	3.04501	2.91068	2.41423	2.98221	2.74644	3.22865	2.9	3.20712	3.40374	3.35556	3.36348	3.23947	3.00323	3.14367	3.39166	3.36039	3.41089	3.13457	3.36168	3.0519	3.16348	3.98551	3.44572	3.53603	4.14827	4.26888	4.23654	3.35712	3.18449	4.06969	3.63651	3.699	4.01015	4.15668	3.80094	3.37697
4.27202	2.11721	2.25979	2.38911	2.45194	2.60403	2.37915	2.18962	2.24319	2.83411	2.76911	2.38937	2.44865	2.30362	2.80829	3.04629	2.58146	2.73146	2.67775	2.92775	2.88146	3.28146	2.80742	3.1856	2.93896	3.27911	3.13969	2.94613	3.06618	3.39005	3.63893	3.01897	3.24178	2.70295	2.78059	4.30916	3.20894	3.3634	4.14366	3.72604	3.59003	3.44258	2.96578	4.03804	3.95496	3.59149	4.08442	3.80331	3.35675	3.13224
4.43024	2.11842	2.15228	2.45363	2.27973	2.3805	2.31447	2.42357	2.43354	2.54543	2.52505	2.23063	2.20879	2.40813	2.86735	2.946	2.34229	2.48843	2.38071	2.63843	2.623	3.03071	2.873	2.5195	2.77898	3.16894	2.66621	2.84901	2.81591	3.19605	3.47898	3.11425	3.05716	2.87769	2.85857	3.51094	2.82287	3.72896	3.67518	3.39985	3.48244	3.33071	3.14578	3.66027	3.67753	3.58028	4.18397	3.77658	3.26	3.03803
4.58847	2.11444	2.01381	2.75604	2.26806	1.98246	2.05845	2.1005	2.39458	2.45439	2.32879	2.11392	2.40603	2.3199	2.53792	2.31602	2.25	2.34199	2.14199	2.50801	2.33204	2.75193	2.56602	2.31325	2.4263	2.70471	2.58683	2.5348	2.91637	2.97587	3.18432	3.54343	2.78235	2.93663	2.72568	3.10381	2.86376	3.43538	3.41851	3.3411	3.46389	3.07997	3.00107	3.32612	3.82029	3.18712	4.03192	4.06015	3.28628	3.08579
4.74669	2.06061	1.74253	1.99517	2.03956	1.9691	2.118	1.95694	2.10014	2.14185	2.30805	2.00624	2.11506	2.1132	2.45552	2.48337	2.23337	2.23753	2.05831	2.5709	2.67506	2.21247	2.70428	2.26426	2.85281	2.93782	2.67743	2.54558	2.80933	2.86737	3.33312	3.13948	3.03469	2.92377	2.97724	2.91556	2.9041	3.51772	3.32938	2.89308	3.01942	2.85416	2.78964	3.36078	3.63547	3.22819	3.61245	4.08284	3.01403	2.8927
4.90491	1.92509	1.8643	2.12516	1.81517	2.02185	2.00087	1.94583	2.03927	2.24546	2.42701	2.36842	2.09926	1.7457	2.31205	2.27847	2.05431	2.12153	2.14139	2.24569	2.4	2.35861	2.18708	2.25879	2.49326	2.52862	2.72781	2.82533	2.6803	2.97519	2.92717	3.09239	2.67318	2.94587	2.66557	2.82608	2.95497	3.16376	3.11454	2.90834	2.74895	2.84833	3.1404	3.18593	3.19211	3.26884	3.43208	3.75995	3.14145	2.55316
5.06314	2.119	1.77426	2.10314	1.92988	2.14029	2.10259	1.80685	2.0618	2.28578	2.32029	2.2836	1.97287	2.0881	1.96968	2.03218	2.09555	2.32773	2.05445	2.20891	2.35991	2.44109	2.02328	2.08911	2.54233	2.63672	2.53439	2.67138	2.3996	2.80406	2.75944	3.04419	2.84734	2.69456	2.70006	2.69807	3.03353	2.8281	2.9194	3.04864	2.79853	2.29109	2.82605	3.24774	2.92902	3.29181	3.0622	3.55724	3.02856	2.52242
5.22136	2.23945	1.83863	1.95021	1.72746	2.27655	2.02787	1.8709	1.9523	2.11582	1.99177	2.28715	1.8735	2.07772	1.88824	1.88684	2.03618	2.08618	2.09539	2.26776	1.96842	2.34079	1.75	2.0966	2.14428	2.29032	2.07999	2.51586	2.4856	2.70137	3.0481	2.94857	2.98134	2.70732	2.67456	2.7926	2.51296	2.88022	2.78093	2.60376	2.78302	2.21842	2.59085	2.94905	2.96282	3.34063	3.17347	3.45768	2.64411	2.40102
5.37958	2.08634	1.9512	2.24834	2.00583	1.99439	2.14291	1.9213	1.75357	2.02423	2.24241	2.15481	1.99561	1.99946	2.29801	2.23099	1.92377	1.95	2.03574	1.99278	2.13099	2.22623	1.77852	2.09805	2.26001	2.1347	2.42191	2.72473	2.57465	2.83107	2.90123	2.85116	2.97918	2.87636	2.3886	2.61107	2.40565	2.62743	2.5994	2.29473	2.46808	2.36673	2.56496	2.82249	2.81709	2.92058	3.09133	3.22736	2.69803	2.29929
5.53781	2.03964	2.14435	2.1361	2.19187	1.86899	2.04682	1.95704	1.85264	1.77153	2.12414	2.04984	1.84703	1.8597	2.07913	2.02549	2.1451	1.96961	1.9049	2.37549	1.94019	2.01471	2.06961	1.98271	2.36039	2.44553	2.52842	2.69433	2.55314	2.84077	2.55622	2.72925	2.83746	2.76263	2.34896	2.76878	2.31305	2.96204	2.5874	2.27818	2.32116	2.04019	2.40137	2.77833	2.59508	3.14058	2.88507	3.54934	2.40628	2.244
5.69603	2.23794	2.07241	1.94876	2.08767	2.0906	1.96017	2.03938	2.00616	1.97452	2.39703	1.97243	2.0738	2.13078	1.87157	1.8202	2.09495	2.07929	1.95	2.1197	1.8601	2.1298	2.24495	2.02837	2.28645	2.0158	2.47559	2.95903	2.55798	3.02891	2.74619	2.62644	2.52207	2.78654	2.75346	2.55585	2.38364	3.01967	2.46906	2.06464	2.30587	1.9702	2.31351	2.49024	2.6514	2.89411	2.91874	3.13473	2.15651	2.22604
5.85425	2.22168	2.11349	2.07407	2.05513	2.07758	2.0175	2.40831	2.0161	1.9049	2.30868	1.79484	2.24571	2.10939	1.95312	1.97919	2.02399	1.50722	1.9552	1.87081	1.92399	1.96561	2.2	1.88092	2.26142	2.2136	2.37213	2.50437	2.38249	2.66441	2.56119	2.73596	2.66217	2.82737	2.73455	2.45175	2.54325	2.54793	2.4163	1.90716	2.05833	2.11359	2.34494	2.36878	2.5335	2.63908	2.47879	2.96281	2.27636	2.08642
6.01248	1.86338	2.10142	2.09488	2.05355	1.94472	2.20266	2.34891	1.93465	1.94247	2.0281	1.74571	2.14583	1.87717	1.98199	1.81605	1.83745	1.97325	1.99465	2.05	1.7321	2.0893	2.1786	2.07157	2.39028	2.54283	2.25541	2.67169	2.42498	2.66386	2.37493	2.7662	3.01313	2.73662	2.47076	2.66317	2.56995	2.37603	2.50086	2.17541	2.2368	1.8	2.33986	1.97404	2.66656	2.74625	2.63666	2.81701	2.19799	2.10306
[truncated: 17 more columns]

[truncated: 12 more sheets: SuppFig1, SuppFig2, SuppFig3, SuppFig4a, SuppFig4b,c,d, SuppFig5, SuppFig6, SuppFig7, SuppFig8, SuppFig10, SuppFig11, SuppFig12]
